# Supplementary material for: 2-Chloro-8-methoxy­quinoline-3-carbaldehyde
Source: Acta Crystallogr Sect E Struct Rep Online. 2009 Oct 13;65(Pt 11):o2720. doi: 10.1107/S1600536809040835 (PMC2971016; doi:10.1107/S1600536809040835)
Supplement: Supplementary file 1 [file e-65-o2720-sup1.cif]

##############################################################################
###                                                                        ###
###        Electronic paper (Acta Crystallographica Section E)             ###
###                                                                        ###
##############################################################################
#                                                                            #
# This CIF contains the data in a paper accepted for publication in Acta     #
# Crystallographica Section E. It conforms to the requirements of Notes      #
# for Authors for Section E, and has been peer reviewed under the auspices   #
# of the IUCr Commission on Journals.                                        #
#                                                                            #
# Full details of the Crystallographic Information File format               #
# are given in the paper "The Crystallographic Information File (CIF):       #
# a New Standard Archive File for Crystallography" by S. R. Hall, F. H.      #
# Allen and I. D. Brown [Acta Cryst. (1991), A47, 655-685].                  #
#                                                                            #
# The current version of the core CIF dictionary is obtainable from          #
# ftp://ftp.iucr.org/pub/cif_core.dic. The current version number is 2.4.    #
#                                                                            #
# Software is freely available for graphical display of the structure(s) in  #
# this CIF.  For information consult the CIF home page http://www.iucr.org/  #
# cif/home.html                                                              #
#                                                                            #
# This file may be used for bona fide research purposes within the           #
# scientific community so long as proper attribution is given to the journal # 
# article from which it was obtained.                                        #
#                                                                            #
##############################################################################
                                             
data_global
_audit_creation_method     SHELXL-97
_journal_date_recd_electronic     2009-10-06
_journal_date_accepted     2009-10-06
_journal_name_full     'Acta Crystallographica, Section E'
_journal_year     2009
_journal_volume     65
_journal_issue     11
_journal_page_first     o2720
_journal_page_last     o2720
_journal_paper_category     QO
_journal_coeditor_code     HB5131
_publ_contact_author
;
     Dr. Seik Weng Ng
     Department of Chemistry
     University of Malaya
     50603 Kuala Lumpur
     Malaysia
;
_publ_contact_author_email     seikweng@um.edu.my
_publ_contact_author_fax     '03 7967 4193'
_publ_contact_author_phone     '03 7967 6778'
_publ_section_title
;
2-Chloro-8-methoxyquinoline-3-carbaldehyde
;
loop_
    _publ_author_name
    _publ_author_address
    'Subashini, R.'
;
Chemistry Division
School of Science and Humanities
VIT University
Vellore 632 014, Tamil Nadu
India
;
    'Khan, F. Nawaz'
;
Chemistry Division
School of Science and Humanities
VIT University
Vellore 632 014, Tamil Nadu
India
;
    'Gund, Machhindra'
;
Chemistry Division
School of Science and Humanities
VIT University
Vellore 632 014, Tamil Nadu
India
;
    'Hathwar, Venkatesha R.'
;
Solid State and Structural Chemistry Unit
Indian Institute of Science
Bangalore 560 012, Karnataka
India
;
    'Ng, Seik Weng'
;
Department of Chemistry
University of Malaya
50603 Kuala Lumpur
Malaysia
;
_publ_section_synopsis     .
data_I
_audit_creation_method     SHELXL-97
_chemical_name_systematic
;
2-Chloro-8-methoxyquinoline-3-carbaldehyde
;
_chemical_name_common     ?
_chemical_formula_moiety     'C11 H8 Cl N O2'
_chemical_formula_sum     'C11 H8 Cl N O2'
_chemical_formula_iupac     'C11 H8 Cl N O2'
_chemical_formula_weight     221.63
_chemical_melting_point     ?
_symmetry_cell_setting     Monoclinic
_symmetry_space_group_name_H-M     'P 21/n'
_symmetry_space_group_name_Hall     '-P 2yn'
loop_
    _symmetry_equiv_pos_as_xyz
    'x, y, z'
    '-x+1/2, y+1/2, -z+1/2'
    '-x, -y, -z'
    'x-1/2, -y-1/2, z-1/2'
_cell_length_a     14.4763(8)
_cell_length_b     3.9246(2)
_cell_length_c     17.6295(9)
_cell_angle_alpha     90.00
_cell_angle_beta     104.802(3)
_cell_angle_gamma     90.00
_cell_volume     968.36(9)
_cell_formula_units_Z     4
_cell_measurement_reflns_used     943
_cell_measurement_theta_min     1.9
_cell_measurement_theta_max     24.6
_cell_measurement_temperature     290(2)
_exptl_crystal_description     Block
_exptl_crystal_colour     Colourless
_exptl_crystal_size_max     0.30
_exptl_crystal_size_mid     0.18
_exptl_crystal_size_min     0.11
_exptl_crystal_density_diffrn     1.520
_exptl_crystal_density_meas     ?
_exptl_crystal_density_method     'not measured'
_exptl_crystal_F_000     456
_exptl_absorpt_coefficient_mu     0.369
_exptl_absorpt_correction_type     Multi-scan
_exptl_absorpt_process_details     '(SADABS; Sheldrick, 1996)'
_exptl_absorpt_correction_T_min     0.8973
_exptl_absorpt_correction_T_max     0.9605
_diffrn_ambient_temperature     290(2)
_diffrn_radiation_type     MoK\a
_diffrn_radiation_wavelength     0.71073
_diffrn_radiation_source     'fine-focus sealed tube'
_diffrn_radiation_monochromator     graphite
_diffrn_measurement_device_type     'Bruker SMART area-detector'
_diffrn_measurement_method     '\f and \w'
_diffrn_detector_area_resol_mean     ?
_diffrn_reflns_number     8150
_diffrn_reflns_av_R_equivalents     0.0257
_diffrn_reflns_av_sigmaI/netI     0.0237
_diffrn_reflns_theta_min     2.11
_diffrn_reflns_theta_max     27.50
_diffrn_reflns_theta_full     27.50
_diffrn_measured_fraction_theta_max     0.999
_diffrn_measured_fraction_theta_full     0.999
_diffrn_reflns_limit_h_min     -18
_diffrn_reflns_limit_h_max     18
_diffrn_reflns_limit_k_min     -4
_diffrn_reflns_limit_k_max     5
_diffrn_reflns_limit_l_min     -22
_diffrn_reflns_limit_l_max     22
_diffrn_standards_number     0
_diffrn_standards_interval_count     0
_diffrn_standards_interval_time     0
_diffrn_standards_decay_%     0
_reflns_number_total     2212
_reflns_number_gt     1769
_reflns_threshold_expression     I>2\s(I)
_refine_ls_structure_factor_coef     Fsqd
_refine_ls_matrix_type     full
_refine_ls_R_factor_all     0.0544
_refine_ls_R_factor_gt     0.0366
_refine_ls_wR_factor_gt     0.1092
_refine_ls_wR_factor_ref     0.1489
_refine_ls_goodness_of_fit_ref     1.178
_refine_ls_restrained_S_all     1.178
_refine_ls_number_reflns     2212
_refine_ls_number_parameters     137
_refine_ls_number_restraints     0
_refine_ls_hydrogen_treatment     constr
_refine_ls_weighting_scheme     calc
_refine_ls_weighting_details
         'calc w=1/[\s^2^(Fo^2^)+(0.0883P)^2^+0.0632P] where P=(Fo^2^+2Fc^2^)/3'
_atom_sites_solution_hydrogens     geom
_atom_sites_solution_primary     direct
_atom_sites_solution_secondary     difmap
_refine_ls_shift/su_max     0.001
_refine_ls_shift/su_mean     0.001
_refine_diff_density_max     0.303
_refine_diff_density_min     -0.378
_refine_ls_extinction_method     none
_refine_ls_extinction_coef     ?
loop_
    _atom_type_symbol
    _atom_type_description
    _atom_type_scat_dispersion_real
    _atom_type_scat_dispersion_imag
    _atom_type_scat_source
    'C' 'C' 0.0033 0.0016
                         'International Tables Vol C Tables 4.2.6.8 and 6.1.1.4'
    'H' 'H' 0.0000 0.0000
                         'International Tables Vol C Tables 4.2.6.8 and 6.1.1.4'
    'N' 'N' 0.0061 0.0033
                         'International Tables Vol C Tables 4.2.6.8 and 6.1.1.4'
    'O' 'O' 0.0106 0.0060
                         'International Tables Vol C Tables 4.2.6.8 and 6.1.1.4'
    'Cl' 'Cl' 0.1484 0.1585
                         'International Tables Vol C Tables 4.2.6.8 and 6.1.1.4'
_computing_data_collection     'SMART (Bruker, 2004)'
_computing_cell_refinement     'SAINT (Bruker, 2004)'
_computing_data_reduction     'SAINT (Bruker, 2004)'
_computing_structure_solution     'SHELXS97 (Sheldrick, 2008)'
_computing_structure_refinement     'SHELXL97 (Sheldrick, 2008)'
_computing_molecular_graphics     'X-SEED (Barbour, 2001)'
_computing_publication_material     'publCIF (Westrip, 2009)'
loop_
    _atom_site_type_symbol
    _atom_site_label
    _atom_site_fract_x
    _atom_site_fract_y
    _atom_site_fract_z
    _atom_site_U_iso_or_equiv
    _atom_site_adp_type
    _atom_site_calc_flag
    _atom_site_refinement_flags
    _atom_site_occupancy
    _atom_site_disorder_assembly
    _atom_site_disorder_group
    Cl Cl1 0.80902(4) 0.23452(14) 0.68475(3) 0.0499(2) Uani d . 1 . .
    N N1 0.71583(11) 0.3286(4) 0.54057(8) 0.0338(4) Uani d . 1 . .
    O O1 1.02603(11) 0.8263(5) 0.61921(10) 0.0627(5) Uani d . 1 . .
    O O2 0.54659(9) 0.2331(4) 0.44173(8) 0.0450(4) Uani d . 1 . .
    C C1 0.79779(12) 0.3856(5) 0.58921(9) 0.0333(4) Uani d . 1 . .
    C C2 0.87625(12) 0.5588(5) 0.57179(10) 0.0347(4) Uani d . 1 . .
    C C3 0.86350(13) 0.6661(5) 0.49563(10) 0.0344(4) Uani d . 1 . .
    H H3 0.9129 0.7785 0.4811 0.041 Uiso calc R 1 . .
    C C4 0.77669(12) 0.6081(5) 0.43926(10) 0.0320(4) Uani d . 1 . .
    C C5 0.75979(14) 0.7149(5) 0.36018(11) 0.0377(4) Uani d . 1 . .
    H H5 0.8080 0.8205 0.3426 0.045 Uiso calc R 1 . .
    C C6 0.67289(14) 0.6619(5) 0.31039(10) 0.0395(4) Uani d . 1 . .
    H H6 0.6620 0.7325 0.2585 0.047 Uiso calc R 1 . .
    C C7 0.59819(13) 0.5015(5) 0.33542(10) 0.0381(4) Uani d . 1 . .
    H H7 0.5390 0.4710 0.3001 0.046 Uiso calc R 1 . .
    C C8 0.61230(12) 0.3907(5) 0.41126(10) 0.0339(4) Uani d . 1 . .
    C C9 0.70294(11) 0.4414(4) 0.46533(9) 0.0304(4) Uani d . 1 . .
    C C10 0.96654(14) 0.6382(6) 0.63092(11) 0.0451(5) Uani d . 1 . .
    H H10 0.9774 0.5355 0.6799 0.054 Uiso calc R 1 . .
    C C11 0.45218(13) 0.1914(6) 0.39243(13) 0.0477(5) Uani d . 1 . .
    H H11A 0.4134 0.0738 0.4208 0.072 Uiso calc R 1 . .
    H H11B 0.4548 0.0613 0.3469 0.072 Uiso calc R 1 . .
    H H11C 0.4249 0.4110 0.3764 0.072 Uiso calc R 1 . .
loop_
    _atom_site_aniso_label
    _atom_site_aniso_U_11
    _atom_site_aniso_U_22
    _atom_site_aniso_U_33
    _atom_site_aniso_U_12
    _atom_site_aniso_U_13
    _atom_site_aniso_U_23
    Cl1 0.0550(4) 0.0636(4) 0.0312(3) -0.0071(2) 0.0116(2) 0.00723(19)
    N1 0.0347(8) 0.0368(8) 0.0325(7) -0.0019(6) 0.0132(6) -0.0004(6)
    O1 0.0409(8) 0.0860(13) 0.0560(10) -0.0244(8) 0.0028(7) 0.0043(9)
    O2 0.0321(7) 0.0598(10) 0.0421(8) -0.0124(6) 0.0078(6) 0.0026(6)
    C1 0.0373(9) 0.0355(9) 0.0288(8) -0.0012(7) 0.0115(6) -0.0005(7)
    C2 0.0315(9) 0.0369(10) 0.0360(9) -0.0019(7) 0.0088(7) -0.0028(7)
    C3 0.0311(9) 0.0372(9) 0.0377(9) -0.0035(7) 0.0138(7) -0.0011(7)
    C4 0.0338(9) 0.0318(9) 0.0326(8) 0.0006(7) 0.0127(7) -0.0016(7)
    C5 0.0399(10) 0.0411(11) 0.0353(10) -0.0009(8) 0.0157(8) 0.0031(7)
    C6 0.0451(10) 0.0443(11) 0.0297(9) 0.0047(8) 0.0110(7) 0.0032(7)
    C7 0.0359(9) 0.0411(10) 0.0358(9) 0.0021(8) 0.0062(7) -0.0036(7)
    C8 0.0312(9) 0.0344(10) 0.0372(9) -0.0005(7) 0.0109(7) -0.0034(7)
    C9 0.0310(8) 0.0310(9) 0.0315(8) -0.0002(7) 0.0121(6) -0.0024(6)
    C10 0.0403(11) 0.0549(12) 0.0376(10) -0.0038(9) 0.0053(8) 0.0011(9)
    C11 0.0304(10) 0.0542(13) 0.0553(13) -0.0076(8) 0.0053(8) -0.0010(9)
loop_
    _geom_bond_atom_site_label_1
    _geom_bond_atom_site_label_2
    _geom_bond_site_symmetry_2
    _geom_bond_distance
    _geom_bond_publ_flag
    Cl1 C1 . 1.7536(17) ?
    N1 C1 . 1.294(2) ?
    N1 C9 . 1.365(2) ?
    O1 C10 . 1.192(3) ?
    O2 C8 . 1.355(2) ?
    O2 C11 . 1.429(2) ?
    C1 C2 . 1.423(3) ?
    C2 C3 . 1.374(2) ?
    C2 C10 . 1.482(2) ?
    C3 C4 . 1.407(2) ?
    C3 H3 . 0.9300 ?
    C4 C5 . 1.416(2) ?
    C4 C9 . 1.425(2) ?
    C5 C6 . 1.354(3) ?
    C5 H5 . 0.9300 ?
    C6 C7 . 1.416(3) ?
    C6 H6 . 0.9300 ?
    C7 C8 . 1.371(2) ?
    C7 H7 . 0.9300 ?
    C8 C9 . 1.425(2) ?
    C10 H10 . 0.9300 ?
    C11 H11A . 0.9600 ?
    C11 H11B . 0.9600 ?
    C11 H11C . 0.9600 ?
loop_
    _geom_angle_atom_site_label_1
    _geom_angle_atom_site_label_2
    _geom_angle_atom_site_label_3
    _geom_angle_site_symmetry_1
    _geom_angle_site_symmetry_3
    _geom_angle
    _geom_angle_publ_flag
    C1 N1 C9 . . 117.55(15) ?
    C8 O2 C11 . . 118.05(15) ?
    N1 C1 C2 . . 125.95(16) ?
    N1 C1 Cl1 . . 114.99(13) ?
    C2 C1 Cl1 . . 119.05(13) ?
    C3 C2 C1 . . 116.23(15) ?
    C3 C2 C10 . . 119.81(16) ?
    C1 C2 C10 . . 123.91(16) ?
    C2 C3 C4 . . 120.89(16) ?
    C2 C3 H3 . . 119.6 ?
    C4 C3 H3 . . 119.6 ?
    C3 C4 C5 . . 123.09(16) ?
    C3 C4 C9 . . 117.00(16) ?
    C5 C4 C9 . . 119.89(16) ?
    C6 C5 C4 . . 119.43(17) ?
    C6 C5 H5 . . 120.3 ?
    C4 C5 H5 . . 120.3 ?
    C5 C6 C7 . . 121.57(17) ?
    C5 C6 H6 . . 119.2 ?
    C7 C6 H6 . . 119.2 ?
    C8 C7 C6 . . 120.64(16) ?
    C8 C7 H7 . . 119.7 ?
    C6 C7 H7 . . 119.7 ?
    O2 C8 C7 . . 125.91(16) ?
    O2 C8 C9 . . 114.72(15) ?
    C7 C8 C9 . . 119.37(16) ?
    N1 C9 C8 . . 118.58(15) ?
    N1 C9 C4 . . 122.33(15) ?
    C8 C9 C4 . . 119.09(16) ?
    O1 C10 C2 . . 123.71(19) ?
    O1 C10 H10 . . 118.1 ?
    C2 C10 H10 . . 118.1 ?
    O2 C11 H11A . . 109.5 ?
    O2 C11 H11B . . 109.5 ?
    H11A C11 H11B . . 109.5 ?
    O2 C11 H11C . . 109.5 ?
    H11A C11 H11C . . 109.5 ?
    H11B C11 H11C . . 109.5 ?
loop_
    _geom_torsion_atom_site_label_1
    _geom_torsion_atom_site_label_2
    _geom_torsion_atom_site_label_3
    _geom_torsion_atom_site_label_4
    _geom_torsion_site_symmetry_1
    _geom_torsion_site_symmetry_2
    _geom_torsion_site_symmetry_3
    _geom_torsion_site_symmetry_4
    _geom_torsion
    _geom_torsion_publ_flag
    C9 N1 C1 C2 . . . . 0.5(3) ?
    C9 N1 C1 Cl1 . . . . 179.85(12) ?
    N1 C1 C2 C3 . . . . -1.7(3) ?
    Cl1 C1 C2 C3 . . . . 179.00(14) ?
    N1 C1 C2 C10 . . . . 175.74(18) ?
    Cl1 C1 C2 C10 . . . . -3.6(3) ?
    C1 C2 C3 C4 . . . . 0.6(3) ?
    C10 C2 C3 C4 . . . . -176.92(17) ?
    C2 C3 C4 C5 . . . . 179.70(17) ?
    C2 C3 C4 C9 . . . . 1.3(3) ?
    C3 C4 C5 C6 . . . . -177.25(17) ?
    C9 C4 C5 C6 . . . . 1.1(3) ?
    C4 C5 C6 C7 . . . . -0.1(3) ?
    C5 C6 C7 C8 . . . . -0.8(3) ?
    C11 O2 C8 C7 . . . . -3.4(3) ?
    C11 O2 C8 C9 . . . . 176.32(16) ?
    C6 C7 C8 O2 . . . . -179.69(18) ?
    C6 C7 C8 C9 . . . . 0.6(3) ?
    C1 N1 C9 C8 . . . . -178.13(16) ?
    C1 N1 C9 C4 . . . . 1.7(3) ?
    O2 C8 C9 N1 . . . . 0.5(2) ?
    C7 C8 C9 N1 . . . . -179.81(16) ?
    O2 C8 C9 C4 . . . . -179.36(16) ?
    C7 C8 C9 C4 . . . . 0.3(3) ?
    C3 C4 C9 N1 . . . . -2.6(3) ?
    C5 C4 C9 N1 . . . . 178.97(16) ?
    C3 C4 C9 C8 . . . . 177.22(16) ?
    C5 C4 C9 C8 . . . . -1.2(3) ?
    C3 C2 C10 O1 . . . . 9.2(3) n
    C1 C2 C10 O1 . . . . -168.2(2) n
