# Supplementary material for: 2-Chloro-8-methoxy­quinoline-3-carbaldehyde
Source: Acta Crystallogr Sect E Struct Rep Online. 2009 Oct 13;65(Pt 11):o2720. doi: 10.1107/S1600536809040835 (PMC2971016; doi:10.1107/S1600536809040835)
Supplement: Supplementary file 2 [file e-65-o2720-Isup2.hkl]

# 
# h,k,l, Fc-squared, Fo-squared, sigma(Fo-squared) and status flag 
# 
data_I
_shelx_title '  P21/n' 
_shelx_refln_list_code          4 
_shelx_F_calc_maximum      199.87 
_exptl_crystal_F_000       456.00 
_reflns_d_resolution_high  0.7696 
 
loop_ 
 _symmetry_equiv_pos_as_xyz 
 'x, y, z' 
 '-x+1/2, y+1/2, -z+1/2' 
 '-x, -y, -z' 
 'x-1/2, -y-1/2, z-1/2' 
 
_cell_length_a    14.4763 
_cell_length_b     3.9246 
_cell_length_c    17.6295 
_cell_angle_alpha  90.000 
_cell_angle_beta  104.802 
_cell_angle_gamma  90.000 
 
_shelx_F_squared_multiplier     1.000 
 
loop_ 
 _refln_index_h 
 _refln_index_k 
 _refln_index_l 
 _refln_F_squared_calc 
 _refln_F_squared_meas 
 _refln_F_squared_sigma 
 _refln_observed_status 
   2   0   0     2579.41       -0.38      0.25 o 
   4   0   0     1444.22     1521.36     22.90 o 
   6   0   0      182.26      150.21      3.29 o 
   8   0   0      938.71      992.64     14.07 o 
  10   0   0      251.39      229.81      4.89 o 
  12   0   0     1346.17     1415.74     23.80 o 
  14   0   0      162.46      163.85      7.59 o 
  16   0   0        0.56        2.88      2.10 o 
  18   0   0        5.88        6.79      3.60 o 
   1   1   0       20.23       25.84      0.93 o 
   2   1   0        6.94        5.15      0.37 o 
   3   1   0      169.48      158.81      1.93 o 
   4   1   0     1477.33     1499.11     14.67 o 
   5   1   0        1.86        2.17      0.40 o 
   6   1   0      618.51      602.80      6.22 o 
   7   1   0       31.34       29.11      0.99 o 
   8   1   0      224.55      243.32      3.14 o 
   9   1   0       20.08       29.86      1.21 o 
  10   1   0      972.98      999.71     11.92 o 
  11   1   0      416.85      438.85      7.06 o 
  12   1   0      619.63      658.79     11.18 o 
  13   1   0        3.45       -0.05      1.23 o 
  14   1   0       29.30       24.68      2.45 o 
  15   1   0       15.96       10.65      2.12 o 
  16   1   0       18.34       19.17      2.61 o 
  17   1   0        4.20        2.80      1.97 o 
   0   2   0     2799.25     2706.20     34.83 o 
   1   2   0       43.77       49.66      0.95 o 
   2   2   0      187.39      188.66      2.29 o 
   3   2   0      104.56      118.69      1.60 o 
   4   2   0      705.37      739.49      7.61 o 
   5   2   0        7.19        6.64      0.56 o 
   6   2   0      236.27      259.17      3.67 o 
   7   2   0       70.81       66.95      1.67 o 
   8   2   0      598.43      619.16      8.03 o 
   9   2   0      410.60      430.55      7.47 o 
  10   2   0      125.82      116.85      3.61 o 
  11   2   0       56.65       61.74      2.88 o 
  12   2   0       33.15       29.34      2.31 o 
  13   2   0       56.79       61.03      2.99 o 
  14   2   0       40.10       37.38      2.62 o 
  15   2   0        0.01       -0.26      1.68 o 
  16   2   0       11.67       14.20      2.57 o 
   1   3   0       20.11       20.66      0.91 o 
   2   3   0      361.56      393.99      4.74 o 
   3   3   0       40.47       40.31      1.34 o 
   4   3   0      246.92      239.17      4.50 o 
   5   3   0       63.95       61.66      2.57 o 
   6   3   0       20.53       20.18      1.74 o 
   7   3   0       23.26       23.93      2.16 o 
   8   3   0       40.76       37.07      2.28 o 
   9   3   0        0.02       -1.05      1.26 o 
  10   3   0        9.72        5.85      1.62 o 
  11   3   0       62.80       68.29      3.36 o 
  12   3   0       57.20       61.38      4.01 o 
  13   3   0        0.37       -1.00      1.64 o 
  14   3   0       43.70       50.19      6.56 o 
   0   4   0        0.62       -1.08      1.63 o 
   1   4   0       50.62       54.30      2.59 o 
   2   4   0        0.45       -0.85      0.83 o 
   3   4   0        2.08        2.15      0.97 o 
   4   4   0        0.01        0.70      0.92 o 
   5   4   0        6.91        9.89      2.39 o 
   6   4   0        1.75        0.40      2.80 o 
   7   4   0       35.22       46.35      5.59 o 
   8   4   0       35.03       34.97      5.19 o 
   9   4   0        3.09       -2.00      2.80 o 
  10   4   0        0.10       -2.40      2.80 o 
  11   4   0        0.16       -4.00      2.80 o 
   1   5   0        0.39        0.15      1.53 o 
   2   5   0        0.03       -0.60      1.62 o 
   3   5   0       13.05       12.00      2.26 o 
 -17   0   1       78.72       77.92      7.19 o 
 -15   0   1       95.51      103.89      7.79 o 
 -13   0   1      228.78      219.26      7.99 o 
 -11   0   1      137.30      145.46      4.53 o 
  -9   0   1     1376.50     1506.58     20.75 o 
  -7   0   1       18.75       11.88      1.04 o 
  -5   0   1     1451.85     1583.24     20.70 o 
  -3   0   1       28.29       27.57      2.00 o 
   1   0   1       76.27       -0.35      0.23 o 
   3   0   1     2108.23     2258.92     51.48 o 
   5   0   1      228.06      256.81      4.29 o 
   7   0   1     3386.86     3819.78     48.84 o 
   9   0   1      123.47      140.11      3.49 o 
  11   0   1      109.05      109.01      4.15 o 
  13   0   1       81.82       93.01      4.78 o 
  15   0   1        0.63        0.40      2.00 o 
  17   0   1       21.14       25.17      4.79 o 
 -18   1   1        6.93        3.88      2.28 o 
 -17   1   1        1.97        3.29      1.82 o 
 -16   1   1        0.36       -0.50      1.68 o 
 -15   1   1       39.91       38.76      3.20 o 
 -14   1   1       15.92       17.06      2.22 o 
 -13   1   1      129.30      131.17      5.08 o 
 -12   1   1      641.64      647.98      9.61 o 
 -11   1   1      543.21      583.10      8.61 o 
 -10   1   1       65.16       61.98      1.91 o 
  -9   1   1      349.26      362.54      4.85 o 
  -8   1   1       24.21       28.17      1.15 o 
  -7   1   1       14.83       12.36      0.75 o 
  -6   1   1       93.22      102.34      1.86 o 
  -5   1   1     1356.76     1446.06     13.46 o 
  -4   1   1      814.96      895.51      8.00 o 
  -3   1   1     2535.20     2533.24     33.26 o 
  -2   1   1     7804.45     8473.61     74.79 o 
  -1   1   1      879.77      888.41     12.20 o 
   0   1   1     7897.40     7925.37    163.26 o 
   1   1   1       23.56       27.75      0.84 o 
   2   1   1       12.64       14.57      0.49 o 
   3   1   1      880.52      912.42      9.21 o 
   4   1   1       12.56        9.24      0.51 o 
   5   1   1       58.41       54.35      1.10 o 
   6   1   1       54.66       55.19      1.14 o 
   7   1   1     2993.52     3190.09     26.26 o 
   8   1   1      134.40      163.60      2.64 o 
   9   1   1      304.32      324.53      4.21 o 
  10   1   1      376.83      381.54      5.27 o 
  11   1   1      152.21      144.19      4.36 o 
  12   1   1       12.17       14.07      1.62 o 
  13   1   1       62.84       63.26      3.98 o 
  14   1   1        7.42        6.71      1.77 o 
  15   1   1       54.82       54.45      3.50 o 
  16   1   1        3.41        4.91      1.86 o 
  17   1   1       18.40       19.68      2.90 o 
 -16   2   1        3.10        1.24      1.86 o 
 -15   2   1        8.04        6.53      2.39 o 
 -14   2   1       10.14        9.75      1.79 o 
 -13   2   1        0.30        0.00      1.29 o 
 -12   2   1        7.18       11.49      1.67 o 
 -11   2   1        4.92        3.37      1.29 o 
 -10   2   1      704.91      727.28     11.42 o 
  -9   2   1      761.67      804.94     12.07 o 
  -8   2   1        0.01       -0.41      0.75 o 
  -7   2   1       83.32       89.11      2.35 o 
  -6   2   1       36.35       34.12      1.17 o 
  -5   2   1      205.94      217.57      3.39 o 
  -4   2   1      234.93      272.77      3.75 o 
  -3   2   1      149.08      154.71      2.78 o 
  -2   2   1     1573.35     1778.56     16.48 o 
  -1   2   1      396.33      403.68      3.91 o 
   0   2   1      140.22      156.16      1.95 o 
   1   2   1      320.63      320.49      3.99 o 
   2   2   1      505.21      529.62      6.51 o 
   3   2   1      447.35      455.83      5.22 o 
   4   2   1      148.74      169.72      2.68 o 
   5   2   1        4.68        4.61      0.60 o 
   6   2   1       59.82       73.91      1.72 o 
   7   2   1       74.16       66.94      1.91 o 
   8   2   1       33.56       31.76      1.61 o 
   9   2   1      261.99      262.53      5.30 o 
  10   2   1      383.09      404.76      9.11 o 
  11   2   1      394.23      418.87      7.81 o 
  12   2   1        1.42        0.40      1.14 o 
  13   2   1        1.63        1.38      1.34 o 
  14   2   1        5.56        6.83      1.96 o 
  15   2   1        0.14       -2.17      1.45 o 
  16   2   1        6.24        6.23      2.20 o 
 -14   3   1       26.42       30.34      3.54 o 
 -13   3   1       25.75       29.62      3.46 o 
 -12   3   1       11.84       11.13      3.40 o 
 -11   3   1        5.67        6.15      2.40 o 
 -10   3   1        2.26        2.51      1.92 o 
  -9   3   1        0.63       -0.62      2.00 o 
  -8   3   1       19.71       26.50      4.00 o 
  -7   3   1       13.05       14.42      2.63 o 
  -6   3   1       20.09       20.11      1.69 o 
  -5   3   1      178.71      186.33      6.34 o 
  -4   3   1        3.07        2.55      0.88 o 
  -3   3   1        2.52       -0.37      0.87 o 
  -2   3   1      201.33      214.24      3.36 o 
  -1   3   1       93.00      100.51      2.06 o 
   0   3   1       45.55       49.82      1.34 o 
   1   3   1       27.28       28.45      0.99 o 
   2   3   1      266.69      276.99      3.84 o 
   3   3   1      121.91      125.58      3.05 o 
   4   3   1       22.61       23.92      1.13 o 
   5   3   1       50.29       50.50      1.88 o 
   6   3   1       13.12        8.49      1.17 o 
   7   3   1       59.33       53.63      2.41 o 
   8   3   1      249.42      253.87      8.44 o 
   9   3   1       86.60       88.58      4.93 o 
  10   3   1        0.52       -0.54      1.35 o 
  11   3   1        8.07        8.67      1.86 o 
  12   3   1        0.37        0.02      1.53 o 
  13   3   1        6.38       12.13      3.64 o 
  14   3   1       15.61       12.54      2.31 o 
 -11   4   1        7.07        6.77      2.21 o 
 -10   4   1       12.77       14.35      2.36 o 
  -9   4   1       14.56       14.09      2.29 o 
  -8   4   1        1.20       -0.15      2.80 o 
  -7   4   1        4.40        5.07      1.69 o 
  -6   4   1       25.49       25.49      2.29 o 
  -5   4   1       11.21       13.72      1.69 o 
  -4   4   1        0.07       -0.22      0.87 o 
  -3   4   1        0.27       -0.34      0.83 o 
  -2   4   1        1.64        1.80      0.92 o 
  -1   4   1       68.40       73.45      2.25 o 
   0   4   1       34.97       33.76      2.14 o 
   1   4   1        0.67        0.93      0.78 o 
   2   4   1        0.00       -0.23      0.72 o 
   3   4   1       46.47       47.27      2.10 o 
   4   4   1        0.91       -0.35      1.04 o 
   5   4   1       61.06       55.94      5.59 o 
   6   4   1        1.67        0.00      2.80 o 
   7   4   1       29.06       31.97      5.19 o 
   8   4   1       26.06       26.37      5.19 o 
   9   4   1       13.11        7.99      4.00 o 
  10   4   1        0.69        0.40      3.20 o 
  11   4   1       20.68       21.58      5.19 o 
  -3   5   1        3.97        5.59      3.00 o 
  -2   5   1        1.25        1.76      1.64 o 
  -1   5   1       11.24       10.83      1.93 o 
   0   5   1       20.56       24.45      3.75 o 
   1   5   1        0.13       -0.57      1.75 o 
   2   5   1        0.42       -2.54      1.70 o 
   3   5   1        4.32        5.09      2.10 o 
 -18   0   2       33.25       36.76      5.59 o 
 -16   0   2       29.65       30.96      5.59 o 
 -14   0   2     1090.32     1127.92     24.30 o 
 -12   0   2     2833.97     2837.06     52.98 o 
 -10   0   2       31.18       27.71      1.90 o 
  -8   0   2      749.18      739.06     12.46 o 
  -6   0   2      489.56      459.07     11.03 o 
  -4   0   2     2135.52     2308.71     64.36 o 
   0   0   2     3836.80       -0.34      0.22 o 
   2   0   2     7419.29     7258.26    107.78 o 
   4   0   2      939.30      913.90     13.92 o 
   6   0   2      983.24     1189.57     16.12 o 
   8   0   2      153.35      168.34      4.30 o 
  10   0   2      537.59      527.95      8.83 o 
  12   0   2        1.04        2.03      3.40 o 
  14   0   2       17.37       15.43      2.78 o 
  16   0   2       11.86        8.79      3.60 o 
 -18   1   2        7.80        6.72      2.25 o 
 -17   1   2        5.48        2.53      1.99 o 
 -16   1   2       32.16       38.88      5.53 o 
 -15   1   2       20.67       19.66      3.18 o 
 -14   1   2      250.76      250.56      7.00 o 
 -13   1   2       36.03       38.75      2.21 o 
 -12   1   2      101.01      105.22      3.31 o 
 -11   1   2       57.89       57.44      2.36 o 
 -10   1   2      410.90      444.62      6.32 o 
  -9   1   2      195.30      198.51      4.05 o 
  -8   1   2       87.35       84.07      1.91 o 
  -7   1   2       55.08       64.24      1.57 o 
  -6   1   2      382.58      397.30      4.76 o 
  -5   1   2      297.44      330.20      3.96 o 
  -4   1   2     2209.93     2468.15     25.31 o 
  -3   1   2      116.97      144.55      2.35 o 
  -2   1   2    39947.65    38250.92    376.34 o 
  -1   1   2     1252.95     1267.81     13.10 o 
   0   1   2       73.20       85.15      2.00 o 
   1   1   2        1.25        1.39      0.37 o 
   2   1   2     2813.08     2833.32     27.54 o 
   3   1   2      227.83      217.08      3.93 o 
   4   1   2     1176.48     1165.58     10.38 o 
   5   1   2       60.00       79.36      1.40 o 
   6   1   2     1036.20     1072.09      9.92 o 
   7   1   2      454.17      531.61      5.55 o 
   8   1   2      246.89      231.91      3.28 o 
   9   1   2       60.37       49.52      1.54 o 
  10   1   2      556.12      562.70      7.13 o 
  11   1   2        7.69        7.89      1.02 o 
  12   1   2      201.32      188.38      5.27 o 
  13   1   2       10.13        8.09      1.79 o 
  14   1   2        3.19        1.72      1.58 o 
  15   1   2        1.91        1.05      1.53 o 
  16   1   2       32.86       34.35      4.05 o 
  17   1   2       57.44       59.30      4.04 o 
 -17   2   2       15.04       10.51      2.61 o 
 -16   2   2       65.65       62.30      3.98 o 
 -15   2   2        0.01       -2.73      2.28 o 
 -14   2   2       52.06       56.65      3.60 o 
 -13   2   2       45.85       51.80      2.79 o 
 -12   2   2       24.39       23.62      1.93 o 
 -11   2   2       51.66       59.71      2.68 o 
 -10   2   2        0.19       -1.63      1.09 o 
  -9   2   2       13.47       15.98      1.40 o 
  -8   2   2       11.72       11.14      0.88 o 
  -7   2   2       51.86       51.20      1.67 o 
  -6   2   2      742.35      799.21      9.44 o 
  -5   2   2       18.29       29.34      1.16 o 
  -4   2   2      438.27      480.85      5.91 o 
  -3   2   2      229.54      247.79      2.94 o 
  -2   2   2     1251.21     1351.24     13.38 o 
  -1   2   2       94.15      103.48      1.36 o 
   0   2   2      109.15      120.14      1.75 o 
   1   2   2      347.12      340.81      5.52 o 
   2   2   2      799.41      779.54     10.23 o 
   3   2   2       87.38       88.74      2.17 o 
   4   2   2      349.08      355.10      4.37 o 
   5   2   2        0.32        1.11      0.49 o 
   6   2   2        2.38        1.55      0.56 o 
   7   2   2      155.69      163.92      3.25 o 
   8   2   2      232.35      231.42      4.96 o 
   9   2   2      831.12      893.06     13.24 o 
  10   2   2      659.43      693.77     11.01 o 
  11   2   2       11.20        6.73      1.56 o 
  12   2   2       11.59       10.37      1.61 o 
  13   2   2        0.56       -1.06      1.21 o 
  14   2   2        7.46        7.06      1.73 o 
  15   2   2        4.49        3.43      1.93 o 
  16   2   2       12.87       10.62      2.45 o 
 -15   3   2        8.72        3.80      2.78 o 
 -14   3   2        3.21       10.95      3.40 o 
 -13   3   2        0.46       -0.40      2.40 o 
 -12   3   2        7.37        6.53      2.40 o 
 -11   3   2       48.34       47.55      4.00 o 
 -10   3   2      244.23      260.52      8.14 o 
  -9   3   2       43.34       47.69      5.99 o 
  -8   3   2        1.30        3.66      1.63 o 
  -7   3   2        0.69        2.34      1.16 o 
  -6   3   2       40.19       37.52      2.55 o 
  -5   3   2        2.90        1.26      1.06 o 
  -4   3   2        9.49       12.99      1.62 o 
  -3   3   2      148.29      161.50      4.19 o 
  -2   3   2      126.16      111.37      2.44 o 
  -1   3   2       51.33       53.25      1.38 o 
   0   3   2      221.45      228.48      3.04 o 
   1   3   2        0.22       -0.70      0.50 o 
   2   3   2       46.21       47.10      1.95 o 
   3   3   2       10.49        8.57      1.17 o 
   4   3   2       60.36       61.58      2.59 o 
   5   3   2      161.13      179.96      4.97 o 
   6   3   2      156.85      149.54      3.63 o 
   7   3   2       28.91       29.29      1.93 o 
   8   3   2       82.48       81.43      3.11 o 
   9   3   2       77.18       77.51      3.95 o 
  10   3   2        0.93       -0.43      1.23 o 
  11   3   2       34.90       30.34      2.41 o 
  12   3   2       17.06       16.39      2.21 o 
  13   3   2        0.46        0.48      1.71 o 
  14   3   2       25.96       29.05      2.84 o 
 -11   4   2        2.60        3.55      2.21 o 
 -10   4   2       23.49       21.58      2.88 o 
  -9   4   2        6.40        5.99      1.92 o 
  -8   4   2        6.03        5.32      1.82 o 
  -7   4   2       42.35       42.26      3.07 o 
  -6   4   2        8.64        8.12      1.69 o 
  -5   4   2       27.62       28.33      2.10 o 
  -4   4   2        7.72        9.33      1.38 o 
  -3   4   2        1.95        1.89      1.09 o 
  -2   4   2       46.02       41.51      2.47 o 
  -1   4   2        0.67        0.31      0.87 o 
   0   4   2      121.40      125.31      4.35 o 
   1   4   2       39.36       42.49      2.60 o 
   2   4   2      105.05      104.75      3.17 o 
   3   4   2       46.17       48.74      2.09 o 
   4   4   2        4.70        3.21      1.31 o 
   5   4   2       48.57       43.55      5.19 o 
   6   4   2       14.11       12.39      4.00 o 
   7   4   2       34.42       34.76      5.59 o 
   8   4   2        5.86        5.59      4.00 o 
   9   4   2        9.13        9.99      4.40 o 
  10   4   2       40.86       39.96      6.39 o 
  -3   5   2        0.85        0.37      1.69 o 
  -2   5   2        0.48       -1.20      1.64 o 
  -1   5   2       19.04       21.39      3.43 o 
   0   5   2        0.89        0.61      1.62 o 
   1   5   2        0.01        0.40      1.70 o 
   2   5   2        5.56        6.02      2.10 o 
 -17   0   3       17.37       19.45      3.36 o 
 -15   0   3       50.27       45.68      3.96 o 
 -13   0   3      593.21      605.41     14.69 o 
 -11   0   3        1.46        3.60      1.38 o 
  -9   0   3        9.57       18.12      2.70 o 
  -7   0   3     1686.44     1817.28     58.95 o 
  -5   0   3     6088.64     6366.49     90.66 o 
  -3   0   3       18.30       14.17      1.60 o 
  -1   0   3        8.27       -3.90      2.60 o 
   1   0   3      973.32      952.18     29.41 o 
   3   0   3       72.19       74.64      1.85 o 
   5   0   3    10692.02    11523.89    163.17 o 
   7   0   3      809.08      973.67     13.77 o 
   9   0   3        9.97       13.20      1.32 o 
  11   0   3       55.53       59.73      3.11 o 
  13   0   3       60.60       58.32      6.99 o 
  15   0   3        6.52        4.40      2.80 o 
  17   0   3       16.91       21.18      4.79 o 
 -18   1   3        1.35        3.42      1.99 o 
 -17   1   3       28.31       37.18      3.38 o 
 -16   1   3        0.14        2.69      2.89 o 
 -15   1   3        3.67        0.70      1.77 o 
 -14   1   3      320.55      323.45      8.15 o 
 -13   1   3        0.03       -0.25      1.14 o 
 -12   1   3      576.02      581.67      8.86 o 
 -11   1   3      545.69      577.65      8.58 o 
 -10   1   3       54.43       53.78      1.74 o 
  -9   1   3       61.21       67.26      1.95 o 
  -8   1   3       18.97       19.83      1.03 o 
  -7   1   3      601.06      655.11      7.72 o 
  -6   1   3      286.62      358.16      4.67 o 
  -5   1   3      545.28      624.41      8.05 o 
  -4   1   3       14.39       14.71      0.67 o 
  -3   1   3       16.08       21.65      0.94 o 
  -2   1   3     3539.23     3787.44     46.85 o 
  -1   1   3       36.89       29.06      1.24 o 
   0   1   3       57.58       60.04      1.05 o 
   1   1   3      875.64      856.81     10.39 o 
   2   1   3       72.15       77.56      1.29 o 
   3   1   3        3.03        2.81      0.35 o 
   4   1   3      329.93      372.14      3.83 o 
   5   1   3     1846.75     1915.52     16.79 o 
   6   1   3       27.99       26.87      0.97 o 
   7   1   3        4.33        8.81      0.76 o 
   8   1   3        5.01        5.10      0.73 o 
   9   1   3      391.76      404.37      5.09 o 
  10   1   3       85.90       78.30      2.16 o 
  11   1   3        4.98        5.02      1.04 o 
  12   1   3        9.41        8.48      1.19 o 
  13   1   3        0.08        0.66      1.06 o 
  14   1   3        0.23        2.23      1.58 o 
  15   1   3        2.54        2.34      1.76 o 
  16   1   3       16.42       21.59      2.68 o 
  17   1   3      157.35      176.57     10.82 o 
 -17   2   3        5.09        6.42      2.22 o 
 -16   2   3       61.27       64.24      4.69 o 
 -15   2   3        2.59        2.26      1.85 o 
 -14   2   3       86.42       93.03      4.37 o 
 -13   2   3       97.09      105.71      6.74 o 
 -12   2   3       21.43       25.72      2.43 o 
 -11   2   3       11.86       12.72      3.03 o 
 -10   2   3        9.50        6.53      3.08 o 
  -9   2   3        4.89        4.01      1.73 o 
  -8   2   3        4.29        3.02      0.80 o 
  -7   2   3      593.60      627.96      7.88 o 
  -6   2   3       20.13       19.12      1.01 o 
  -5   2   3      144.30      127.59      2.41 o 
  -4   2   3     3070.10     3450.45     36.03 o 
  -3   2   3      561.46      587.95      6.79 o 
  -2   2   3      488.86      573.22      6.54 o 
  -1   2   3      166.98      179.21      2.40 o 
   0   2   3      229.85      228.78      3.25 o 
   1   2   3      867.40      872.79     12.38 o 
   2   2   3        0.22        0.42      0.59 o 
   3   2   3       14.17        9.52      1.25 o 
   4   2   3       23.71       24.26      1.37 o 
   5   2   3      374.03      353.92      4.47 o 
   6   2   3       70.06       74.09      1.64 o 
   7   2   3       97.38       92.68      2.20 o 
   8   2   3      347.21      347.31      6.20 o 
   9   2   3       67.26       68.14      2.64 o 
  10   2   3        0.00        0.46      1.07 o 
  11   2   3       49.81       51.70      2.50 o 
  12   2   3       62.42       64.26      2.90 o 
  13   2   3       32.27       33.14      2.39 o 
  14   2   3       15.76       15.98      2.18 o 
  15   2   3       54.12       50.12      3.58 o 
 -15   3   3        0.75        1.32      2.21 o 
 -14   3   3       11.19       19.54      4.60 o 
 -13   3   3        1.52        1.40      2.20 o 
 -12   3   3       98.80       84.49      6.39 o 
 -11   3   3      160.47      158.08     11.59 o 
 -10   3   3       16.53       17.64      2.67 o 
  -9   3   3       19.68       23.28      3.00 o 
  -8   3   3       36.15       33.19      2.45 o 
  -7   3   3       13.72       15.77      1.76 o 
  -6   3   3        3.28        4.27      1.29 o 
  -5   3   3       10.31       11.46      1.45 o 
  -4   3   3      209.52      213.69      4.99 o 
  -3   3   3      424.01      437.48      6.36 o 
  -2   3   3        1.20       -0.40      0.71 o 
  -1   3   3       64.30       61.55      1.40 o 
   0   3   3      134.63      129.68      2.26 o 
   1   3   3      136.02      139.50      3.33 o 
   2   3   3        0.00       -0.38      0.72 o 
   3   3   3      112.25      127.23      4.16 o 
   4   3   3       19.55       17.78      1.82 o 
   5   3   3      283.47      288.33      6.83 o 
   6   3   3        1.98        1.45      0.94 o 
   7   3   3      461.84      481.46      7.72 o 
   8   3   3       91.83       91.07      2.88 o 
   9   3   3      338.81      348.82      6.63 o 
  10   3   3       15.04       13.61      1.77 o 
  11   3   3        1.52        0.96      1.75 o 
  12   3   3        6.76        7.59      1.93 o 
  13   3   3        1.93        2.05      1.74 o 
 -11   4   3        1.91        0.08      2.10 o 
 -10   4   3        0.11        4.50      2.40 o 
  -9   4   3        0.07        1.08      1.82 o 
  -8   4   3        0.02        0.40      1.63 o 
  -7   4   3      109.47      113.38      5.79 o 
  -6   4   3       19.88       21.64      2.05 o 
  -5   4   3       26.52       27.38      2.22 o 
  -4   4   3        0.27       -1.04      1.04 o 
  -3   4   3       34.75       36.60      2.36 o 
  -2   4   3        1.72        5.15      1.27 o 
  -1   4   3        7.09        7.85      1.21 o 
   0   4   3      116.70      119.77      4.67 o 
   1   4   3       22.11       20.15      1.50 o 
   2   4   3        0.42       -1.33      0.96 o 
   3   4   3      125.69      133.08      4.88 o 
   4   4   3        1.71       -0.22      1.39 o 
   5   4   3       91.67       97.89      7.59 o 
   6   4   3       55.22       64.73      6.79 o 
   7   4   3       43.51       39.16      5.99 o 
   8   4   3        3.46        2.00      3.60 o 
   9   4   3       17.00       10.79      4.79 o 
  10   4   3        0.00       -0.80      3.60 o 
  -3   5   3       16.97       16.72      4.70 o 
  -2   5   3       12.67       11.17      2.36 o 
  -1   5   3        3.85        5.59      2.10 o 
   0   5   3        0.24        1.60      1.98 o 
   1   5   3        0.48        1.63      1.82 o 
   2   5   3        4.76        5.03      1.99 o 
 -18   0   4        2.23        1.20      3.20 o 
 -16   0   4        7.94        8.88      2.80 o 
 -14   0   4      842.84      828.56     18.93 o 
 -12   0   4      147.30      143.51      5.79 o 
 -10   0   4      195.07      211.07      5.31 o 
  -8   0   4      240.65      257.51      7.68 o 
  -6   0   4     2669.53     3102.65     45.22 o 
  -4   0   4    10171.86    11053.00    191.28 o 
  -2   0   4      563.77      560.71     10.74 o 
   0   0   4     5640.85     5378.63     70.90 o 
   2   0   4     5867.93     5618.39     58.94 o 
   4   0   4      572.69      603.47      8.79 o 
   6   0   4      612.93      624.00     10.61 o 
   8   0   4       59.54       68.43      2.34 o 
  10   0   4      268.61      254.34      5.44 o 
  12   0   4       32.55       36.57      3.24 o 
  14   0   4       53.37       51.60      6.19 o 
  16   0   4        2.18       -1.20      2.80 o 
 -18   1   4       39.52       37.13      3.44 o 
 -17   1   4        0.28        1.25      1.76 o 
 -16   1   4      337.35      338.26      8.92 o 
 -15   1   4        0.47        5.05      1.92 o 
 -14   1   4      585.31      587.86     10.48 o 
 -13   1   4        0.01       -1.50      1.00 o 
 -12   1   4       29.25       23.54      1.93 o 
 -11   1   4       37.23       37.00      2.14 o 
 -10   1   4       60.60       60.86      2.21 o 
  -9   1   4       57.25       56.66      2.26 o 
  -8   1   4      553.25      556.94      7.29 o 
  -7   1   4      230.05      284.05      4.05 o 
  -6   1   4     2034.29     2352.97     24.81 o 
  -5   1   4      200.42      224.22      3.21 o 
  -4   1   4       75.70       90.54      2.09 o 
  -3   1   4      167.91      201.12      3.44 o 
  -2   1   4      628.86      732.90      9.78 o 
  -1   1   4      153.05      140.43      2.07 o 
   0   1   4     5830.00     5868.08     52.83 o 
   1   1   4      321.21      333.76      3.53 o 
   2   1   4      474.97      426.96      4.19 o 
   3   1   4      204.05      226.56      2.81 o 
   4   1   4      119.95      131.02      1.86 o 
   5   1   4      830.89      988.08      9.74 o 
   6   1   4       11.52       11.64      0.75 o 
   7   1   4      197.29      208.19      3.17 o 
   8   1   4      988.89      967.33     10.75 o 
   9   1   4        0.73        0.21      0.59 o 
  10   1   4        8.70        5.23      0.96 o 
  11   1   4       22.83       26.18      1.63 o 
  12   1   4       10.14        7.84      1.39 o 
  13   1   4       29.17       28.64      2.83 o 
  14   1   4       76.96       66.92      3.74 o 
  15   1   4       15.27       20.54      2.69 o 
  16   1   4       19.33        9.35      3.07 o 
 -17   2   4        0.00       -0.09      1.91 o 
 -16   2   4       25.69       16.56      3.43 o 
 -15   2   4        4.69        4.51      1.99 o 
 -14   2   4       41.67       41.70      3.90 o 
 -13   2   4        8.08        5.25      2.18 o 
 -12   2   4      156.55      174.89      5.53 o 
 -11   2   4      149.54      140.75      4.83 o 
 -10   2   4        2.06        2.47      1.22 o 
  -9   2   4       32.01       29.09      1.65 o 
  -8   2   4        1.92        1.78      0.75 o 
  -7   2   4       22.73       20.82      1.20 o 
  -6   2   4      198.41      198.02      3.27 o 
  -5   2   4     1188.03     1347.88     14.91 o 
  -4   2   4     4540.07     4753.83     49.25 o 
  -3   2   4      849.08      886.47      9.81 o 
  -2   2   4      511.44      563.82      7.13 o 
  -1   2   4       66.82       75.25      1.51 o 
   0   2   4       38.98       40.46      1.42 o 
   1   2   4       60.73       62.42      1.71 o 
   2   2   4      398.89      408.88      5.54 o 
   3   2   4      120.13      135.55      2.69 o 
   4   2   4      490.33      475.24      7.65 o 
   5   2   4        0.00       -0.54      0.44 o 
   6   2   4      148.17      154.07      2.47 o 
   7   2   4      121.96      111.55      2.61 o 
   8   2   4      100.09       95.83      2.91 o 
   9   2   4        1.43        1.71      0.92 o 
  10   2   4       82.73       73.43      2.54 o 
  11   2   4        9.03       10.04      1.56 o 
  12   2   4       47.84       50.93      2.67 o 
  13   2   4       62.51       61.15      3.06 o 
  14   2   4      141.33      145.80      4.76 o 
  15   2   4       27.15       38.27      3.35 o 
 -15   3   4       17.59       15.53      3.60 o 
 -14   3   4        4.77        4.79      2.54 o 
 -13   3   4        0.54        1.60      2.40 o 
 -12   3   4        0.84       -2.20      3.80 o 
 -11   3   4        5.69        5.49      2.10 o 
 -10   3   4        2.71        2.83      1.82 o 
  -9   3   4       55.66       55.79      3.81 o 
  -8   3   4      127.81      126.95      5.96 o 
  -7   3   4        8.61        9.22      1.61 o 
  -6   3   4        1.01        1.22      1.41 o 
  -5   3   4        4.17        5.75      1.45 o 
  -4   3   4      698.84      711.03     12.14 o 
  -3   3   4      107.35      116.80      3.54 o 
  -2   3   4       59.78       58.09      1.82 o 
  -1   3   4      108.08      106.67      2.01 o 
   0   3   4      345.14      338.60      6.14 o 
   1   3   4       98.05      101.00      2.44 o 
   2   3   4      164.44      166.50      4.27 o 
   3   3   4      266.27      289.17      6.59 o 
   4   3   4       32.83       29.65      2.28 o 
   5   3   4        9.04       10.33      4.00 o 
   6   3   4       60.24       60.91      3.93 o 
   7   3   4      440.84      461.83     10.63 o 
   8   3   4      378.42      402.09      9.52 o 
   9   3   4       25.07       26.81      1.78 o 
  10   3   4        0.14       -1.67      1.12 o 
  11   3   4        0.59        0.80      1.53 o 
  12   3   4        6.25        6.03      1.78 o 
  13   3   4        0.66        0.74      1.87 o 
 -11   4   4       23.35       28.78      3.36 o 
 -10   4   4        2.59        1.80      3.00 o 
  -9   4   4       20.02       22.92      2.96 o 
  -8   4   4       34.32       30.07      3.07 o 
  -7   4   4       52.91       49.39      4.00 o 
  -6   4   4        2.10        5.08      1.58 o 
  -5   4   4        1.06        0.17      1.35 o 
  -4   4   4        6.80        6.10      1.53 o 
  -3   4   4       38.60       45.63      3.23 o 
  -2   4   4       86.46       91.57      2.80 o 
  -1   4   4        0.76       -1.64      1.26 o 
   0   4   4        0.26        0.90      1.35 o 
   1   4   4        0.02       -0.97      1.26 o 
   2   4   4        5.96        3.01      1.39 o 
   3   4   4        1.55       -0.80      2.80 o 
   4   4   4       29.66       29.97      4.79 o 
   5   4   4       52.40       43.55      5.99 o 
   6   4   4       19.14       13.19      4.40 o 
   7   4   4       80.61       80.27      4.11 o 
   8   4   4        5.53        6.58      2.06 o 
   9   4   4       14.89       15.06      2.66 o 
  -2   5   4       32.20       32.94      3.24 o 
  -1   5   4       27.99       30.40      3.60 o 
   0   5   4       63.78       70.72      4.03 o 
 -17   0   5       10.28       12.99      3.11 o 
 -15   0   5        6.55        4.60      2.26 o 
 -13   0   5      433.21      425.74     11.44 o 
 -11   0   5       72.18       84.72      4.24 o 
  -9   0   5      497.46      527.09      9.91 o 
  -7   0   5     1859.43     2137.83     39.27 o 
  -5   0   5       19.60       24.19      1.70 o 
  -3   0   5      119.33      143.46      4.20 o 
  -1   0   5      128.38       93.55      2.35 o 
   1   0   5        0.31       -0.81      0.54 o 
   3   0   5      933.84      855.42     11.87 o 
   5   0   5      596.12      775.99     11.23 o 
   7   0   5     1305.62     1389.49     24.45 o 
   9   0   5       25.26       27.56      1.56 o 
  11   0   5        0.28        0.27      1.29 o 
  13   0   5        0.10        2.85      1.92 o 
  15   0   5      133.14      141.85      9.19 o 
 -18   1   5       18.47       22.71      3.00 o 
 -17   1   5        1.66        3.92      1.99 o 
 -16   1   5       41.26       36.52      3.23 o 
 -15   1   5      132.37      142.40      5.69 o 
 -14   1   5      173.56      168.80      4.89 o 
 -13   1   5       54.77       56.80      2.74 o 
 -12   1   5        4.65        2.20      1.20 o 
 -11   1   5       44.54       45.84      2.41 o 
 -10   1   5        0.97        1.50      0.70 o 
  -9   1   5     1053.90     1104.97     12.83 o 
  -8   1   5       10.91       17.10      1.11 o 
  -7   1   5      497.04      443.04      5.82 o 
  -6   1   5      497.04      601.34      7.25 o 
  -5   1   5       13.83       20.26      1.25 o 
  -4   1   5      548.75      608.83      8.69 o 
  -3   1   5      126.03      128.35      2.57 o 
  -2   1   5      218.33      207.34      3.46 o 
  -1   1   5     2148.36     2160.16     25.67 o 
   0   1   5       10.07       10.12      0.67 o 
   1   1   5       38.44       44.03      0.85 o 
   2   1   5       77.45       77.92      1.20 o 
   3   1   5     3744.40     3899.24     38.22 o 
   4   1   5       61.80       54.35      1.23 o 
   5   1   5      292.40      332.98      4.23 o 
   6   1   5       28.63       25.00      1.06 o 
   7   1   5       26.39       25.70      1.17 o 
   8   1   5       16.98       17.85      1.05 o 
   9   1   5       74.64       73.18      2.27 o 
  10   1   5       53.21       56.22      2.13 o 
  11   1   5       93.49       92.95      2.83 o 
  12   1   5       28.02       20.76      1.76 o 
  13   1   5        1.10        1.70      1.58 o 
  14   1   5       43.88       42.54      3.53 o 
  15   1   5        0.39        2.81      1.73 o 
  16   1   5        0.01        0.40      1.98 o 
 -17   2   5        1.81        2.36      2.15 o 
 -16   2   5      201.72      207.50     10.95 o 
 -15   2   5        2.03        2.40      1.85 o 
 -14   2   5      116.54      105.47      4.69 o 
 -13   2   5      102.52      107.44      4.53 o 
 -12   2   5        1.01       -0.31      1.86 o 
 -11   2   5       53.10       48.09      3.33 o 
 -10   2   5       41.54       41.77      2.77 o 
  -9   2   5       45.10       55.11      2.10 o 
  -8   2   5        0.46       -0.40      0.88 o 
  -7   2   5        3.71        2.94      0.75 o 
  -6   2   5       30.03       39.96      1.41 o 
  -5   2   5       32.91       37.09      1.67 o 
  -4   2   5     1029.31     1076.65     11.87 o 
  -3   2   5       14.38       15.24      1.07 o 
  -2   2   5       17.65       17.55      0.85 o 
  -1   2   5      384.55      385.14      4.43 o 
   0   2   5       86.11       87.17      2.16 o 
   1   2   5      201.16      226.15      3.54 o 
   2   2   5      223.88      247.23      3.97 o 
   3   2   5     2148.78     2250.80     25.26 o 
   4   2   5       43.00       41.66      1.77 o 
   5   2   5      228.50      248.23      4.13 o 
   6   2   5        0.64       -0.82      0.54 o 
   7   2   5      244.92      235.96      3.91 o 
   8   2   5      203.78      201.41      3.92 o 
   9   2   5        5.47        5.85      1.10 o 
  10   2   5       28.16       27.66      1.70 o 
  11   2   5        0.45       -0.75      1.03 o 
  12   2   5       45.12       46.40      2.33 o 
  13   2   5       58.84       67.24      3.22 o 
  14   2   5        0.25        2.10      1.90 o 
  15   2   5      121.51      135.78      6.89 o 
 -15   3   5       22.04       22.34      3.64 o 
 -14   3   5        0.08       -0.64      2.10 o 
 -13   3   5        0.13        2.21      2.10 o 
 -12   3   5       36.92       35.93      3.67 o 
 -11   3   5        2.48        5.87      6.19 o 
 -10   3   5        2.23        2.31      1.82 o 
  -9   3   5      359.02      341.76      9.74 o 
  -8   3   5       30.51       30.27      2.31 o 
  -7   3   5      253.01      253.87      6.15 o 
  -6   3   5      276.27      279.55      9.26 o 
  -5   3   5      430.35      422.87     10.14 o 
  -4   3   5       19.18       16.68      1.68 o 
  -3   3   5       46.98       48.71      1.81 o 
  -2   3   5       71.98       77.51      2.60 o 
  -1   3   5      185.31      182.50      5.11 o 
   0   3   5       13.43       15.06      1.38 o 
   1   3   5      200.77      216.17      4.76 o 
   2   3   5        3.57        2.91      1.35 o 
   3   3   5      318.45      324.53     11.04 o 
   4   3   5        0.07       -1.87      1.25 o 
   5   3   5      107.60      102.36      4.89 o 
   6   3   5       30.74       29.33      3.07 o 
   7   3   5       18.19       15.71      1.62 o 
   8   3   5        0.19        0.01      1.20 o 
   9   3   5        5.20        3.53      1.16 o 
  10   3   5      176.97      187.19      4.67 o 
  11   3   5       33.44       36.37      2.77 o 
  12   3   5        2.71        2.99      1.66 o 
  13   3   5        4.37        0.26      2.67 o 
 -11   4   5       11.79        9.97      2.67 o 
 -10   4   5        5.34        9.75      2.39 o 
  -9   4   5       46.01       35.90      5.59 o 
  -8   4   5        1.93        2.40      1.98 o 
  -7   4   5        4.21        5.29      1.73 o 
  -6   4   5      100.87       88.62      3.68 o 
  -5   4   5      156.44      158.95      6.01 o 
  -4   4   5        1.18       -0.68      1.16 o 
  -3   4   5       43.52       42.71      2.77 o 
  -2   4   5       33.79       31.59      2.35 o 
  -1   4   5        1.79        2.23      1.45 o 
   0   4   5       45.27       45.20      2.57 o 
   1   4   5        5.74        2.80      2.80 o 
   2   4   5        0.48       -0.40      2.40 o 
   3   4   5        8.00        4.79      3.20 o 
   4   4   5       20.26       25.97      4.79 o 
   5   4   5      231.15      236.14     12.39 o 
   6   4   5       29.18       36.36      5.99 o 
   7   4   5      163.81      165.82     11.19 o 
   8   4   5       15.07       15.44      4.60 o 
   9   4   5        0.02        0.48      1.99 o 
 -18   0   6      161.89      169.64      7.91 o 
 -16   0   6       37.84       38.31      3.81 o 
 -14   0   6      111.98      100.43      5.22 o 
 -12   0   6        1.26       -1.20      1.41 o 
 -10   0   6      565.14      578.52     10.99 o 
  -8   0   6     1938.94     2157.80     49.35 o 
  -6   0   6      203.93      208.48      5.50 o 
  -4   0   6       19.07       23.91      1.53 o 
  -2   0   6     7263.88     7249.55    126.58 o 
   0   0   6      317.98      283.26      4.82 o 
   2   0   6       28.26       26.10      1.24 o 
   4   0   6       46.96       38.57      1.58 o 
   6   0   6     2050.34     2039.37     27.44 o 
   8   0   6       40.90       46.85      2.14 o 
  10   0   6        2.21        3.60      1.38 o 
  12   0   6      492.06      413.95      9.64 o 
  14   0   6      108.57      106.79      8.59 o 
  16   0   6        0.18        3.20      3.20 o 
 -18   1   6        3.75        5.06      2.76 o 
 -17   1   6        5.50        6.81      2.28 o 
 -16   1   6       97.63       88.29      4.61 o 
 -15   1   6       14.09       11.40      1.98 o 
 -14   1   6       63.89       67.67      3.23 o 
 -13   1   6       33.99       30.86      2.29 o 
 -12   1   6       38.32       38.26      1.89 o 
 -11   1   6        5.80        4.73      1.01 o 
 -10   1   6       15.12       14.91      1.40 o 
  -9   1   6       37.06       43.09      1.62 o 
  -8   1   6      525.68      550.50      7.09 o 
  -7   1   6     1319.14     1496.88     16.52 o 
  -6   1   6     1442.40     1531.70     18.12 o 
  -5   1   6       15.11       13.11      1.04 o 
  -4   1   6       93.36       95.62      2.28 o 
  -3   1   6      207.63      219.60      3.77 o 
  -2   1   6       99.57      103.27      2.25 o 
  -1   1   6        0.00        0.37      0.38 o 
   0   1   6     3080.65     3073.99     28.07 o 
   1   1   6      651.93      707.65      6.78 o 
   2   1   6      659.26      686.07      6.26 o 
   3   1   6      588.35      664.85      6.95 o 
   4   1   6      741.02      736.36      8.39 o 
   5   1   6      100.05      106.94      1.89 o 
   6   1   6       73.72       68.36      1.73 o 
   7   1   6        1.84        2.01      0.65 o 
   8   1   6       81.83       75.89      2.19 o 
   9   1   6        4.41        3.43      0.89 o 
  10   1   6      281.20      293.13      5.08 o 
  11   1   6       60.04       51.30      2.15 o 
  12   1   6      227.24      230.46      8.82 o 
  13   1   6        0.14        0.07      1.45 o 
  14   1   6        2.74        0.82      1.44 o 
  15   1   6       10.54       13.34      2.16 o 
 -17   2   6       21.70       25.75      5.39 o 
 -16   2   6      214.58      209.59     10.13 o 
 -15   2   6       24.79       25.37      2.84 o 
 -14   2   6       10.36        8.17      2.15 o 
 -13   2   6       12.21       11.74      2.15 o 
 -12   2   6       35.95       37.22      2.75 o 
 -11   2   6       83.60       82.76      3.84 o 
 -10   2   6      167.17      169.71      4.22 o 
  -9   2   6        0.04       -0.42      0.83 o 
  -8   2   6      150.49      171.74      3.57 o 
  -7   2   6       64.81       69.11      2.14 o 
  -6   2   6       31.59       33.95      1.42 o 
  -5   2   6       49.82       68.46      1.96 o 
  -4   2   6       25.25       30.05      1.75 o 
  -3   2   6       11.72       11.52      0.73 o 
  -2   2   6     2113.55     2117.76     21.06 o 
  -1   2   6      452.94      469.99      5.34 o 
   0   2   6      322.38      318.62      5.03 o 
   1   2   6      116.15      131.27      2.58 o 
   2   2   6      246.75      259.52      4.21 o 
   3   2   6      137.48      153.54      3.34 o 
   4   2   6        3.52        1.71      0.68 o 
   5   2   6       93.24       98.51      1.91 o 
   6   2   6      713.38      701.85      8.79 o 
   7   2   6        2.68        2.92      0.84 o 
   8   2   6       36.10       30.82      2.04 o 
   9   2   6       10.53        5.95      1.83 o 
  10   2   6        6.64        2.70      1.16 o 
  11   2   6        4.18        3.23      1.19 o 
  12   2   6        3.39        2.92      1.32 o 
  13   2   6        0.00       -1.01      1.16 o 
  14   2   6        1.42       -0.90      1.48 o 
 -15   3   6        0.33       -1.50      2.39 o 
 -14   3   6       11.11        8.57      4.20 o 
 -13   3   6       61.69       54.16      5.59 o 
 -12   3   6        2.75        4.60      2.26 o 
 -11   3   6        4.68        3.20      2.10 o 
 -10   3   6        2.56        3.00      1.98 o 
  -9   3   6      171.73      143.25      5.93 o 
  -8   3   6       87.63       81.48      5.36 o 
  -7   3   6      231.79      232.15      5.92 o 
  -6   3   6      659.34      634.46     14.11 o 
  -5   3   6      508.30      511.44      9.59 o 
  -4   3   6      291.93      309.31      6.41 o 
  -3   3   6       52.72       54.89      1.89 o 
  -2   3   6       56.87       59.28      2.71 o 
  -1   3   6        4.34        2.59      0.92 o 
   0   3   6       23.27       24.41      2.27 o 
   1   3   6       32.72       32.41      2.22 o 
   2   3   6       98.27       86.29      3.44 o 
   3   3   6       25.79       27.09      4.99 o 
   4   3   6       33.02       30.23      2.78 o 
   5   3   6       66.12       62.27      3.93 o 
   6   3   6       59.58       56.97      3.93 o 
   7   3   6        1.35        0.46      1.20 o 
   8   3   6       94.25       87.45      3.57 o 
   9   3   6       20.72       21.25      1.64 o 
  10   3   6      193.43      204.71      7.21 o 
  11   3   6       10.48       13.07      1.70 o 
  12   3   6       55.61       54.76      2.93 o 
 -11   4   6        0.02        2.00      2.26 o 
 -10   4   6       31.74       27.12      3.24 o 
  -9   4   6       23.49       15.41      2.80 o 
  -8   4   6        0.94        0.37      1.82 o 
  -7   4   6       31.09       26.94      2.45 o 
  -6   4   6      154.58      142.21      4.60 o 
  -5   4   6       42.30       40.81      2.52 o 
  -4   4   6       20.38       19.04      2.32 o 
  -3   4   6       42.71       44.64      4.21 o 
  -2   4   6      201.27      206.19      5.40 o 
  -1   4   6       90.24      100.62      5.79 o 
   0   4   6      130.38      126.26      8.39 o 
   1   4   6       43.88       46.35      5.59 o 
   2   4   6        2.56        0.00      2.80 o 
   3   4   6       25.87       34.36      5.19 o 
   4   4   6        7.35        9.19      4.00 o 
   5   4   6      131.34      145.44      9.99 o 
   6   4   6       34.96       31.17      5.59 o 
   7   4   6       45.05       56.74      7.19 o 
   8   4   6       14.21       14.82      2.42 o 
 -17   0   7       66.95       62.14      4.99 o 
 -15   0   7       61.26       63.84      5.39 o 
 -13   0   7       54.50       50.60      3.81 o 
 -11   0   7      851.92      878.88     15.68 o 
  -9   0   7       49.12       79.84      3.81 o 
  -7   0   7      116.13      147.35      4.59 o 
  -5   0   7      201.20      211.99      5.63 o 
  -3   0   7     4153.07     4302.02     75.72 o 
  -1   0   7      486.12      518.88      9.04 o 
   1   0   7     1761.37     1675.85     20.38 o 
   3   0   7        2.82        3.23      0.68 o 
   5   0   7      187.23      170.53      3.72 o 
   7   0   7      228.59      214.25      4.68 o 
   9   0   7      295.53      296.07      6.81 o 
  11   0   7        2.19        1.10      1.53 o 
  13   0   7       12.79       10.86      2.50 o 
  15   0   7       26.60       35.16      5.19 o 
 -18   1   7        4.91        5.67      2.22 o 
 -17   1   7       34.03       28.36      3.15 o 
 -16   1   7       10.09        8.79      2.31 o 
 -15   1   7      128.05      124.57      4.84 o 
 -14   1   7        6.85        6.71      1.58 o 
 -13   1   7       70.84       72.23      3.98 o 
 -12   1   7       26.88       27.14      1.74 o 
 -11   1   7       48.05       64.44      3.53 o 
 -10   1   7       12.26       11.17      1.17 o 
  -9   1   7      165.90      189.01      3.48 o 
  -8   1   7        0.24       -0.34      0.69 o 
  -7   1   7       90.36      103.20      2.49 o 
  -6   1   7       44.89       37.62      1.64 o 
  -5   1   7      220.85      216.12      4.09 o 
  -4   1   7        0.24        4.14      2.23 o 
  -3   1   7       90.52       76.87      2.02 o 
  -2   1   7      283.85      302.39      3.74 o 
  -1   1   7       83.35       87.72      2.32 o 
   0   1   7      272.40      344.33      4.23 o 
   1   1   7     2211.91     2299.73     23.38 o 
   2   1   7       98.01      118.22      1.68 o 
   3   1   7        0.98        0.24      0.38 o 
   4   1   7        1.98        2.98      0.48 o 
   5   1   7     1058.48     1037.30     13.35 o 
   6   1   7      113.31      119.99      2.34 o 
   7   1   7        4.69        3.91      0.66 o 
   8   1   7       40.73       36.33      1.50 o 
   9   1   7        6.80        8.58      1.46 o 
  10   1   7      169.68      140.48      3.16 o 
  11   1   7       64.39       70.16      2.68 o 
  12   1   7       35.88       29.96      2.03 o 
  13   1   7      126.80      135.91      5.75 o 
  14   1   7        0.00        1.04      1.50 o 
  15   1   7        4.55        6.48      2.15 o 
 -17   2   7       11.05       14.23      4.60 o 
 -16   2   7       63.00       54.55      6.59 o 
 -15   2   7       35.40       35.63      3.88 o 
 -14   2   7        3.14        3.81      2.22 o 
 -13   2   7        2.68        3.37      1.68 o 
 -12   2   7        0.19        0.65      1.53 o 
 -11   2   7      759.68      736.49     13.92 o 
 -10   2   7        0.79        1.05      1.01 o 
  -9   2   7      558.95      549.10      8.14 o 
  -8   2   7       31.68       33.79      1.66 o 
  -7   2   7       61.36       64.92      2.14 o 
  -6   2   7      364.59      374.69      5.71 o 
  -5   2   7        0.54        0.98      0.55 o 
  -4   2   7       72.56       63.87      2.11 o 
  -3   2   7      471.04      456.34      6.99 o 
  -2   2   7       66.00       59.64      2.61 o 
  -1   2   7      165.17      169.12      4.38 o 
   0   2   7        0.14        0.95      0.67 o 
   1   2   7     2238.17     2313.93     25.66 o 
   2   2   7        5.56        6.09      0.97 o 
   3   2   7      248.92      273.07      4.56 o 
   4   2   7       33.07       34.53      1.04 o 
   5   2   7       88.80       84.28      1.80 o 
   6   2   7        6.69        4.77      0.87 o 
   7   2   7       29.84       29.53      1.51 o 
   8   2   7      289.97      305.30      6.68 o 
   9   2   7      162.46      156.48      6.98 o 
  10   2   7       16.29       15.88      1.47 o 
  11   2   7        6.44        6.59      1.34 o 
  12   2   7        5.13        5.74      1.42 o 
  13   2   7        0.85        0.84      1.26 o 
  14   2   7        0.19       -1.03      1.32 o 
 -15   3   7        5.75        7.55      2.96 o 
 -14   3   7        3.30        5.74      2.67 o 
 -13   3   7       43.59       38.38      3.96 o 
 -12   3   7        1.52        1.20      1.98 o 
 -11   3   7       69.45       53.93      4.09 o 
 -10   3   7        4.61        6.39      3.00 o 
  -9   3   7       40.61       34.16      7.99 o 
  -8   3   7        0.17        0.44      1.45 o 
  -7   3   7        2.03        0.67      1.38 o 
  -6   3   7      183.70      174.13      4.90 o 
  -5   3   7        0.41        0.36      1.50 o 
  -4   3   7        4.65        2.46      2.25 o 
  -3   3   7       36.20       35.46      2.42 o 
  -2   3   7      286.97      289.89      5.90 o 
  -1   3   7        8.88        8.79      1.29 o 
   0   3   7        0.00       -0.24      0.91 o 
   1   3   7      284.56      251.64      6.19 o 
   2   3   7       89.58       95.32      5.59 o 
   3   3   7      181.99      199.96      6.88 o 
   4   3   7        2.89       -0.20      1.41 o 
   5   3   7       59.16       61.60      3.93 o 
   6   3   7      111.54      123.48      5.75 o 
   7   3   7        4.98        2.98      2.22 o 
   8   3   7       55.80       57.79      3.43 o 
   9   3   7        0.03        0.77      1.48 o 
  10   3   7      156.57      154.50      4.09 o 
  11   3   7        6.86        9.20      1.58 o 
  12   3   7       15.00       19.54      2.06 o 
 -11   4   7       20.09       24.17      6.19 o 
 -10   4   7        4.16        6.19      2.26 o 
  -9   4   7       13.90       13.42      2.50 o 
  -8   4   7        7.59        4.21      2.80 o 
  -7   4   7      183.78      176.72      5.44 o 
  -6   4   7        8.44        4.79      1.82 o 
  -5   4   7       44.49       41.74      2.64 o 
  -4   4   7        1.46        2.27      1.29 o 
  -3   4   7      103.97       95.69      6.99 o 
  -2   4   7      169.35      156.20      5.75 o 
  -1   4   7      105.64      113.38      4.58 o 
   0   4   7        2.90       -3.60      2.40 o 
   1   4   7        5.83        4.00      3.20 o 
   2   4   7        1.42       -0.40      2.40 o 
   3   4   7       34.79       31.17      5.19 o 
   4   4   7        3.49       -0.40      3.20 o 
   5   4   7        7.36        7.59      4.00 o 
   6   4   7        3.81        6.39      4.00 o 
   7   4   7        5.10        2.40      3.60 o 
   8   4   7        0.00       -2.09      1.69 o 
 -18   0   8        2.28        3.02      3.40 o 
 -16   0   8       53.14       53.92     11.39 o 
 -14   0   8       12.83       13.22      3.20 o 
 -12   0   8        4.17        2.00      1.70 o 
 -10   0   8      299.57      298.79      8.33 o 
  -8   0   8      536.03      538.71      9.91 o 
  -6   0   8      511.57      535.82     11.72 o 
  -4   0   8      250.97      254.07      7.39 o 
  -2   0   8     4061.29     4328.41     65.10 o 
   0   0   8     2909.17     3231.66     48.86 o 
   2   0   8     2044.54     2002.05     26.67 o 
   4   0   8      748.89      707.64     10.68 o 
   6   0   8        4.58        3.53      0.92 o 
   8   0   8     1291.54     1283.90     18.73 o 
  10   0   8      715.37      670.53     19.01 o 
  12   0   8       78.10       64.49      4.49 o 
  14   0   8        1.73        1.60      2.40 o 
 -18   1   8        8.99        9.34      2.61 o 
 -17   1   8        3.00        4.53      2.08 o 
 -16   1   8       33.60       29.74      4.09 o 
 -15   1   8        0.16        0.95      1.38 o 
 -14   1   8        6.35        3.97      1.49 o 
 -13   1   8       21.44       18.14      2.64 o 
 -12   1   8      260.27      258.73      5.79 o 
 -11   1   8      117.30      100.47      2.96 o 
 -10   1   8      325.49      342.22      5.81 o 
  -9   1   8      361.17      375.25      5.54 o 
  -8   1   8      183.15      191.17      3.78 o 
  -7   1   8        2.65        5.91      1.52 o 
  -6   1   8       52.11       45.43      1.84 o 
  -5   1   8        2.11        1.76      0.70 o 
  -4   1   8     3249.48     3355.40     42.40 o 
  -3   1   8      165.59      171.47      3.46 o 
  -2   1   8      581.27      585.92      7.18 o 
  -1   1   8      347.12      400.84      4.83 o 
   0   1   8      611.07      711.10      9.27 o 
   1   1   8      119.48      140.19      2.37 o 
   2   1   8      106.07      102.97      1.72 o 
   3   1   8        1.30        0.02      0.40 o 
   4   1   8     1657.80     1603.16     16.65 o 
   5   1   8        6.81        7.40      0.75 o 
   6   1   8       49.52       46.45      1.44 o 
   7   1   8        0.06       -1.13      0.75 o 
   8   1   8        3.55       -1.34      0.90 o 
   9   1   8        0.12       -0.92      0.74 o 
  10   1   8      227.57      206.26      4.46 o 
  11   1   8        1.14        0.69      1.04 o 
  12   1   8       52.15       53.00      2.92 o 
  13   1   8        2.47        0.96      2.02 o 
  14   1   8       16.12       16.95      2.52 o 
 -17   2   8        7.94        4.60      2.83 o 
 -16   2   8        2.13        4.08      2.67 o 
 -15   2   8       25.17       26.19      3.67 o 
 -14   2   8       63.46       62.92      3.83 o 
 -13   2   8       14.04       12.18      3.34 o 
 -12   2   8        1.31        0.50      1.45 o 
 -11   2   8       90.25       79.00      4.87 o 
 -10   2   8      108.26      114.17      3.59 o 
  -9   2   8      327.11      331.23      7.35 o 
  -8   2   8      217.60      224.73      3.80 o 
  -7   2   8       44.93       46.02      1.59 o 
  -6   2   8      249.38      261.72      5.02 o 
  -5   2   8      137.68      144.20      3.75 o 
  -4   2   8      183.78      185.79      3.84 o 
  -3   2   8        0.01        0.19      0.62 o 
  -2   2   8      281.39      263.21      4.53 o 
  -1   2   8        1.26        1.07      0.73 o 
   0   2   8       96.93       80.15      1.72 o 
   1   2   8      110.52      106.27      1.98 o 
   2   2   8      119.63      108.95      2.56 o 
   3   2   8       95.23      110.55      1.91 o 
   4   2   8        3.98        2.40      0.55 o 
   5   2   8        0.94        0.48      0.59 o 
   6   2   8      136.72      137.62      3.84 o 
   7   2   8        9.45        9.11      1.04 o 
   8   2   8      825.89      862.12     10.93 o 
   9   2   8        4.13        1.59      1.02 o 
  10   2   8       60.19       66.76      2.38 o 
  11   2   8       10.72       11.96      1.42 o 
  12   2   8        0.00       -1.54      1.02 o 
  13   2   8        8.40       11.35      1.55 o 
 -14   3   8       21.96       25.43      3.64 o 
 -13   3   8        0.71        2.80      2.40 o 
 -12   3   8       28.79       29.54      4.00 o 
 -11   3   8       42.49       34.86      4.60 o 
 -10   3   8        2.47        6.39      2.26 o 
  -9   3   8        0.97        0.18      1.82 o 
  -8   3   8        7.15        6.51      1.68 o 
  -7   3   8       58.27       57.32      2.98 o 
  -6   3   8        1.36       -0.66      1.22 o 
  -5   3   8        0.73        2.20      1.93 o 
  -4   3   8      920.04      909.29     46.95 o 
  -3   3   8      308.00      304.74      8.59 o 
  -2   3   8      357.04      348.31      8.79 o 
  -1   3   8        0.94       -0.50      1.27 o 
   0   3   8       45.52       37.80      3.26 o 
   1   3   8      115.35      126.56      7.79 o 
   2   3   8        0.39        0.22      0.91 o 
   3   3   8       18.63       21.18      2.92 o 
   4   3   8       76.76       67.57      3.16 o 
   5   3   8       24.65       22.64      1.79 o 
   6   3   8       12.19       13.74      1.97 o 
   7   3   8        0.80        0.52      0.90 o 
   8   3   8      218.25      214.17      5.71 o 
   9   3   8       20.64       19.78      1.96 o 
  10   3   8        3.99        4.81      1.59 o 
  11   3   8        2.71        6.46      2.01 o 
 -11   4   8        9.78       12.39      2.83 o 
 -10   4   8       12.42       13.76      2.83 o 
  -9   4   8       96.35       86.78      5.06 o 
  -8   4   8       96.70      101.76      5.35 o 
  -7   4   8      125.24      119.40      4.51 o 
  -6   4   8       37.32       34.17      3.06 o 
  -5   4   8       39.07       35.20      2.45 o 
  -4   4   8       11.09       12.91      1.51 o 
  -3   4   8       16.92       14.44      4.60 o 
  -2   4   8      125.77      121.76      5.19 o 
  -1   4   8        7.44        4.79      1.69 o 
   0   4   8       30.59       25.97      4.79 o 
   1   4   8        2.26        7.99      3.20 o 
   2   4   8        7.75       10.79      3.60 o 
   3   4   8       16.16       13.98      4.40 o 
   4   4   8        0.27        4.00      3.20 o 
   5   4   8       14.37       15.98      4.79 o 
   6   4   8       12.04        9.99      4.00 o 
   7   4   8        9.57        5.59      4.00 o 
 -17   0   9       35.69       40.89     14.38 o 
 -15   0   9       81.68       84.75      8.39 o 
 -13   0   9        9.00        8.73      2.10 o 
 -11   0   9        5.06        3.49      1.53 o 
  -9   0   9      396.75      412.71     10.29 o 
  -7   0   9      359.32      362.05     11.59 o 
  -5   0   9      131.11      122.29      4.79 o 
  -3   0   9       12.09       17.86      1.63 o 
  -1   0   9     4087.81     4359.01     77.13 o 
   1   0   9      146.12      144.30      3.26 o 
   3   0   9     1507.34     1418.31     17.42 o 
   5   0   9        0.06       -0.68      0.68 o 
   7   0   9       22.04       16.68      2.05 o 
   9   0   9      147.31      162.83      4.49 o 
  11   0   9      122.73      125.56      9.59 o 
  13   0   9        9.52       11.76      2.66 o 
 -18   1   9        0.22        1.63      2.05 o 
 -17   1   9       20.35       18.67      2.84 o 
 -16   1   9        3.60        4.87      1.69 o 
 -15   1   9        6.34        7.94      2.31 o 
 -14   1   9       12.12       11.63      1.82 o 
 -13   1   9      750.07      709.39     12.03 o 
 -12   1   9        0.35        0.75      1.17 o 
 -11   1   9       33.42       27.30      2.94 o 
 -10   1   9       11.97       13.03      1.30 o 
  -9   1   9        5.44        3.98      0.95 o 
  -8   1   9      113.15      121.73      3.46 o 
  -7   1   9        1.22        3.15      0.88 o 
  -6   1   9       29.61       32.48      1.68 o 
  -5   1   9     1225.65     1252.11     17.07 o 
  -4   1   9      105.54      118.43      2.90 o 
  -3   1   9       30.35       26.45      1.71 o 
  -2   1   9      264.93      330.42      5.11 o 
  -1   1   9     1774.57     1810.84     21.68 o 
   0   1   9      318.62      361.71      4.92 o 
   1   1   9        0.84        0.45      0.44 o 
   2   1   9       89.19       83.06      1.62 o 
   3   1   9      247.20      234.20      3.22 o 
   4   1   9        0.38        0.22      0.53 o 
   5   1   9      318.28      304.47      4.07 o 
   6   1   9      243.37      244.78      4.24 o 
   7   1   9      667.89      643.30      8.78 o 
   8   1   9        0.40       -1.09      0.73 o 
   9   1   9       25.43       25.09      1.55 o 
  10   1   9       44.91       38.15      2.14 o 
  11   1   9        7.88       11.11      1.49 o 
  12   1   9        2.87        1.26      1.36 o 
  13   1   9       10.65       16.62      2.10 o 
  14   1   9        6.17        4.48      1.97 o 
 -17   2   9       25.43       26.32      5.79 o 
 -16   2   9       13.36       18.38      4.20 o 
 -15   2   9       51.90       50.73      4.66 o 
 -14   2   9        0.50       -1.00      2.60 o 
 -13   2   9       67.66       70.47      4.80 o 
 -12   2   9        1.75        0.37      3.00 o 
 -11   2   9      296.29      259.59      4.88 o 
 -10   2   9        0.55       -0.29      0.93 o 
  -9   2   9       29.76       28.65      1.48 o 
  -8   2   9        6.01        5.95      0.90 o 
  -7   2   9      218.40      220.73      4.20 o 
  -6   2   9        0.60        1.69      0.94 o 
  -5   2   9        5.97        6.11      1.27 o 
  -4   2   9      708.33      700.14     10.39 o 
  -3   2   9       10.86       11.46      1.10 o 
  -2   2   9        0.09        1.37      0.62 o 
  -1   2   9      258.17      239.37      3.98 o 
   0   2   9        0.37        0.16      0.46 o 
   1   2   9       55.89       55.63      1.44 o 
   2   2   9       11.98       12.36      1.05 o 
   3   2   9      309.44      300.80      4.08 o 
   4   2   9       70.47       67.45      1.98 o 
   5   2   9       13.87       12.86      0.94 o 
   6   2   9       96.93      100.83      2.41 o 
   7   2   9        0.50       -1.04      1.07 o 
   8   2   9      552.61      534.88      7.61 o 
   9   2   9        6.09        7.99      1.13 o 
  10   2   9        0.11       -1.42      0.94 o 
  11   2   9       79.32       89.29      2.94 o 
  12   2   9        3.32        4.01      1.24 o 
  13   2   9        3.98        3.80      1.58 o 
 -14   3   9        1.17        2.42      3.00 o 
 -13   3   9       79.54       84.25      5.50 o 
 -12   3   9        3.58        4.58      2.39 o 
 -11   3   9       70.47       68.86      4.66 o 
 -10   3   9       12.17       21.23      3.80 o 
  -9   3   9       41.01       41.18      4.40 o 
  -8   3   9       46.61       42.60      4.77 o 
  -7   3   9        0.00       -1.54      1.16 o 
  -6   3   9        9.29       11.23      1.62 o 
  -5   3   9      141.35      128.44      4.88 o 
  -4   3   9      462.78      445.94     10.66 o 
  -3   3   9      106.23      111.88      4.11 o 
  -2   3   9       21.88       22.12      1.56 o 
  -1   3   9      233.80      223.67      5.80 o 
   0   3   9       23.07       22.65      1.58 o 
   1   3   9       90.97       89.21      5.25 o 
   2   3   9       19.89       21.82      2.13 o 
   3   3   9       78.47       78.45      3.40 o 
   4   3   9        7.89        7.53      1.14 o 
   5   3   9       23.26       20.14      1.45 o 
   6   3   9        1.58        0.61      0.84 o 
   7   3   9       19.13       19.63      1.84 o 
   8   3   9       39.15       37.44      2.47 o 
   9   3   9        5.05        5.01      1.26 o 
  10   3   9        5.47        5.29      1.59 o 
 -10   4   9        0.39        2.20      2.21 o 
  -9   4   9        0.75       -2.06      1.82 o 
  -8   4   9       34.35       36.62      3.46 o 
  -7   4   9        2.52       -2.10      1.45 o 
  -6   4   9        0.41       -2.11      1.41 o 
  -5   4   9       21.40       20.34      1.97 o 
  -4   4   9       11.84        8.56      1.51 o 
  -3   4   9        3.04        3.08      1.92 o 
  -2   4   9      133.37      128.70      5.25 o 
  -1   4   9      100.09       88.30      7.59 o 
   0   4   9       17.79       14.78      4.40 o 
   1   4   9       58.13       52.34      6.39 o 
   2   4   9        8.54        8.39      4.00 o 
   3   4   9        9.33       16.78      4.79 o 
   4   4   9       69.07       87.11      8.39 o 
   5   4   9       13.99       21.98      5.59 o 
   6   4   9        0.37       -2.00      3.20 o 
 -18   0  10        4.47        4.85      2.78 o 
 -16   0  10       50.95       53.14      7.59 o 
 -14   0  10      233.48      237.96      8.46 o 
 -12   0  10      249.35      221.92      7.61 o 
 -10   0  10      109.25      104.56      4.78 o 
  -8   0  10      190.74      182.04      5.91 o 
  -6   0  10     2117.29     2091.19     43.75 o 
  -4   0  10     1676.98     1813.87     33.76 o 
  -2   0  10     2585.67     2939.33     91.30 o 
   0   0  10       67.83       41.47      4.20 o 
   2   0  10     2045.26     1964.51     26.62 o 
   4   0  10       41.42       33.23      1.78 o 
   6   0  10      122.16      108.70      3.64 o 
   8   0  10       45.73       50.74      2.56 o 
  10   0  10       19.50       23.35      2.88 o 
  12   0  10       98.00       95.11      5.57 o 
  14   0  10        7.18        1.20      2.80 o 
 -18   1  10        9.60        6.00      2.64 o 
 -17   1  10        3.11        4.67      2.20 o 
 -16   1  10       35.36       38.27      2.87 o 
 -15   1  10       16.28       12.99      1.97 o 
 -14   1  10        0.32        0.99      1.38 o 
 -13   1  10      172.96      161.36      4.82 o 
 -12   1  10       58.99       64.23      2.93 o 
 -11   1  10        0.75        0.29      1.09 o 
 -10   1  10      194.35      185.26      4.54 o 
  -9   1  10        4.70        4.60      0.99 o 
  -8   1  10      556.24      580.77     11.07 o 
  -7   1  10       53.57       55.14      2.29 o 
  -6   1  10      678.13      670.49     10.22 o 
  -5   1  10       15.81       14.28      1.24 o 
  -4   1  10      950.07      973.15     13.76 o 
  -3   1  10      194.10      216.81      3.54 o 
  -2   1  10     1134.84     1150.03     14.58 o 
  -1   1  10        9.58        7.43      0.90 o 
   0   1  10      785.08      747.47     10.00 o 
   1   1  10        3.55        3.28      0.68 o 
   2   1  10      165.38      157.78      2.99 o 
   3   1  10        0.78       -0.08      0.50 o 
   4   1  10        6.45        8.24      0.79 o 
   5   1  10       55.29       55.41      1.92 o 
   6   1  10     2795.39     2794.89     31.07 o 
   7   1  10       13.74       13.69      1.37 o 
   8   1  10      344.62      324.74      6.43 o 
   9   1  10        4.34        3.76      1.16 o 
  10   1  10       70.72       65.97      2.67 o 
  11   1  10        1.45        0.10      1.19 o 
  12   1  10        0.05        0.96      1.44 o 
  13   1  10       34.74       33.79      3.04 o 
 -16   2  10       15.49       14.05      4.99 o 
 -15   2  10        0.76        2.80      2.26 o 
 -14   2  10       35.68       42.37      4.21 o 
 -13   2  10        2.21        4.00      1.98 o 
 -12   2  10        3.45        4.34      1.27 o 
 -11   2  10       81.48       74.80      2.90 o 
 -10   2  10       55.58       46.66      2.26 o 
  -9   2  10       32.36       35.38      1.79 o 
  -8   2  10       70.79       74.81      2.77 o 
  -7   2  10        6.41        6.36      1.45 o 
  -6   2  10     1574.93     1589.49     25.12 o 
  -5   2  10      161.03      155.74      4.39 o 
  -4   2  10      789.70      774.52     12.04 o 
  -3   2  10        5.62        7.83      1.27 o 
  -2   2  10       20.23       20.59      1.37 o 
  -1   2  10       10.37        8.18      0.79 o 
   0   2  10      134.36      143.24      3.54 o 
   1   2  10        4.63        5.47      0.67 o 
   2   2  10      260.78      231.42      4.08 o 
   3   2  10       38.09       36.47      1.53 o 
   4   2  10       65.83       62.79      2.21 o 
   5   2  10       68.72       65.48      1.89 o 
   6   2  10      188.18      181.30      3.47 o 
   7   2  10       91.53       90.08      2.49 o 
   8   2  10       64.55       55.38      2.81 o 
   9   2  10       18.42       17.43      1.45 o 
  10   2  10       77.41       74.88      2.64 o 
  11   2  10        4.02        1.75      1.16 o 
  12   2  10        5.51        7.33      1.46 o 
 -14   3  10        0.47        0.31      2.50 o 
 -13   3  10        0.53        1.25      2.21 o 
 -12   3  10       18.19       23.01      3.36 o 
 -11   3  10      155.18      153.33      6.88 o 
 -10   3  10       36.82       39.16      3.64 o 
  -9   3  10        2.37        5.57      2.60 o 
  -8   3  10       29.45       31.12      2.43 o 
  -7   3  10       50.89       50.17      3.54 o 
  -6   3  10        7.49        6.66      1.38 o 
  -5   3  10        4.52        3.76      1.63 o 
  -4   3  10      193.10      217.51     11.19 o 
  -3   3  10        6.16        5.04      3.00 o 
  -2   3  10       34.53       34.80      2.08 o 
  -1   3  10       87.61       85.84      3.18 o 
   0   3  10        6.84        6.19      1.20 o 
   1   3  10       30.27       36.17      3.63 o 
   2   3  10       18.28       18.15      3.07 o 
   3   3  10        9.10        6.70      1.53 o 
   4   3  10       35.85       32.27      1.87 o 
   5   3  10        0.00       -1.06      0.70 o 
   6   3  10       24.58       21.82      1.38 o 
   7   3  10       40.53       42.70      2.19 o 
   8   3  10        2.16        1.21      1.07 o 
   9   3  10        1.46        1.23      1.25 o 
  10   3  10        0.90       -1.42      1.40 o 
 -10   4  10        1.27       -2.00      2.00 o 
  -9   4  10       15.35        9.77      2.50 o 
  -8   4  10       18.78       21.60      2.96 o 
  -7   4  10        2.46        0.65      1.58 o 
  -6   4  10       46.32       46.00      2.80 o 
  -5   4  10       53.55       54.02      4.97 o 
  -4   4  10       14.74       10.64      2.50 o 
  -3   4  10        0.17        1.11      1.82 o 
  -2   4  10        0.01       -0.80      2.80 o 
  -1   4  10       16.00       12.79      4.40 o 
   0   4  10        7.25        7.59      3.60 o 
   1   4  10       12.02       22.38      4.79 o 
   2   4  10       30.27       27.97      5.19 o 
   3   4  10        0.58       -4.00      2.80 o 
   4   4  10       14.01       17.98      5.19 o 
   5   4  10        6.79        5.99      4.00 o 
 -17   0  11        0.51       -1.10      2.40 o 
 -15   0  11      702.04      627.05     16.23 o 
 -13   0  11      144.72      131.28     13.59 o 
 -11   0  11       86.83       84.99      4.49 o 
  -9   0  11       20.88       18.29      2.60 o 
  -7   0  11      513.65      518.25     22.38 o 
  -5   0  11      279.93      289.33      7.74 o 
  -3   0  11     1512.67     1516.21     29.08 o 
  -1   0  11       12.00       14.36      1.63 o 
   1   0  11      191.81      201.34      4.30 o 
   3   0  11     1064.92     1039.25     13.54 o 
   5   0  11     1733.00     1718.42     28.09 o 
   7   0  11      194.15      203.38      6.06 o 
   9   0  11       24.81       29.38      3.17 o 
  11   0  11        0.95        1.14      1.92 o 
  13   0  11       48.28       50.35      5.99 o 
 -17   1  11       53.41       54.25      4.14 o 
 -16   1  11        7.18        6.28      1.82 o 
 -15   1  11        0.30        0.85      1.57 o 
 -14   1  11       19.39       20.46      2.20 o 
 -13   1  11       45.12       37.91      2.81 o 
 -12   1  11       12.51       14.05      1.82 o 
 -11   1  11      226.62      222.27      5.31 o 
 -10   1  11        1.41        1.16      1.09 o 
  -9   1  11      347.19      348.03      6.72 o 
  -8   1  11        5.02        6.03      1.17 o 
  -7   1  11       63.19       63.32      2.47 o 
  -6   1  11      390.18      383.50      8.48 o 
  -5   1  11      111.95      114.23      3.16 o 
  -4   1  11      133.58      168.12      3.40 o 
  -3   1  11      955.94      991.25     11.72 o 
  -2   1  11      157.77      177.83      3.76 o 
  -1   1  11      133.38      116.86      3.03 o 
   0   1  11        7.40       10.72      1.07 o 
   1   1  11      708.53      706.94      9.66 o 
   2   1  11        0.49       -0.23      0.62 o 
   3   1  11       43.89       38.53      1.33 o 
   4   1  11      327.29      323.06      5.05 o 
   5   1  11       18.44       18.24      1.82 o 
   6   1  11      251.08      248.60      4.51 o 
   7   1  11        3.54        2.84      0.99 o 
   8   1  11       77.78       76.73      2.55 o 
   9   1  11      102.36      114.42      3.43 o 
  10   1  11        4.11        4.45      1.35 o 
  11   1  11        6.94        6.23      1.65 o 
  12   1  11        0.51       -1.42      1.50 o 
  13   1  11       26.91       36.98      3.16 o 
 -16   2  11       25.78       32.59      5.19 o 
 -15   2  11       92.56       95.69     19.58 o 
 -14   2  11        3.89       -1.09      2.10 o 
 -13   2  11        0.06        1.14      1.92 o 
 -12   2  11        2.07        3.46      2.10 o 
 -11   2  11       10.43        9.32      1.45 o 
 -10   2  11       11.90       11.30      1.47 o 
  -9   2  11        2.23        1.59      0.97 o 
  -8   2  11        7.03        6.95      1.41 o 
  -7   2  11      235.28      245.08      6.07 o 
  -6   2  11      921.28      926.17     16.02 o 
  -5   2  11       43.98       42.85      2.45 o 
  -4   2  11      315.32      331.41      7.03 o 
  -3   2  11      158.53      148.44      4.15 o 
  -2   2  11       27.59       26.59      2.02 o 
  -1   2  11        1.31        0.47      0.86 o 
   0   2  11       21.49       17.88      1.48 o 
   1   2  11      254.88      250.53      4.90 o 
   2   2  11       39.77       33.71      1.56 o 
   3   2  11      203.61      189.48      4.19 o 
   4   2  11        7.05        6.09      0.89 o 
   5   2  11      108.61       98.16      2.47 o 
   6   2  11      138.52      129.03      2.92 o 
   7   2  11        0.73       -0.14      1.02 o 
   8   2  11       29.68       26.89      1.63 o 
   9   2  11        0.02       -1.28      0.85 o 
  10   2  11       11.64       11.49      1.45 o 
  11   2  11       19.35       24.43      1.83 o 
 -14   3  11        0.21       -0.45      2.21 o 
 -13   3  11       38.60       28.30      3.64 o 
 -12   3  11        7.15        7.59      2.50 o 
 -11   3  11        4.59        2.37      2.21 o 
 -10   3  11        1.96        1.77      1.92 o 
  -9   3  11       44.70       40.67      3.46 o 
  -8   3  11        0.16        0.40      1.41 o 
  -7   3  11        5.83        6.52      1.67 o 
  -6   3  11        3.12        3.09      1.53 o 
  -5   3  11        0.30        0.76      1.60 o 
  -4   3  11      199.32      204.73      6.28 o 
  -3   3  11      127.71      122.89      3.25 o 
  -2   3  11       21.63       19.79      1.18 o 
  -1   3  11       34.92       39.50      2.31 o 
   0   3  11        6.48        6.99      1.20 o 
   1   3  11       82.18       74.20      3.51 o 
   2   3  11       56.83       60.40      3.21 o 
   3   3  11       49.59       49.04      4.26 o 
   4   3  11        4.43        3.79      1.20 o 
   5   3  11       49.37       46.62      1.90 o 
   6   3  11       36.94       33.72      2.25 o 
   7   3  11       25.45       22.32      2.83 o 
   8   3  11        4.17        4.61      1.23 o 
   9   3  11       23.00       24.16      2.30 o 
  -9   4  11        0.00       -0.86      1.92 o 
  -8   4  11       25.58       24.92      2.96 o 
  -7   4  11        5.24        3.76      1.69 o 
  -6   4  11        0.63       -1.01      1.41 o 
  -5   4  11       22.80       28.49      3.04 o 
  -4   4  11       35.73       38.66      3.25 o 
  -3   4  11       25.66       22.78      4.79 o 
  -2   4  11       18.57       15.98      4.40 o 
  -1   4  11       10.42       11.59      4.40 o 
   0   4  11       15.96       18.38      4.79 o 
   1   4  11       30.13       34.36      5.99 o 
   2   4  11        0.29       -1.60      3.20 o 
   3   4  11        1.37        3.20      3.60 o 
   4   4  11        1.91        0.00      3.20 o 
 -18   0  12       37.04       31.33      6.19 o 
 -16   0  12       36.96       35.41      4.09 o 
 -14   0  12        4.19        0.16      1.99 o 
 -12   0  12      110.32      109.45      5.35 o 
 -10   0  12      575.54      576.63     22.58 o 
  -8   0  12     1059.63     1108.21     22.86 o 
  -6   0  12      511.47      545.64     12.68 o 
  -4   0  12      370.34      342.78      8.87 o 
  -2   0  12      435.56      392.25     19.58 o 
   0   0  12        1.74        1.20      0.82 o 
   2   0  12       33.02       39.29      2.19 o 
   4   0  12     5362.07     5350.85     69.78 o 
   6   0  12      131.24      131.98      3.96 o 
   8   0  12       81.29       84.80     10.19 o 
  10   0  12        1.69       -1.29      1.69 o 
  12   0  12       63.86       62.88      5.99 o 
 -17   1  12        4.39        2.91      2.33 o 
 -16   1  12       56.69       65.25      4.64 o 
 -15   1  12       14.06        9.20      2.25 o 
 -14   1  12       34.90       36.01      3.23 o 
 -13   1  12        0.39       -1.86      1.24 o 
 -12   1  12       37.11       37.52      2.61 o 
 -11   1  12       16.17       15.13      1.73 o 
 -10   1  12      114.06      114.96      4.61 o 
  -9   1  12       11.03       10.70      1.49 o 
  -8   1  12     1468.90     1433.40     22.20 o 
  -7   1  12       10.83       11.39      1.73 o 
  -6   1  12     2194.88     2182.56     29.06 o 
  -5   1  12       44.64       40.22      2.04 o 
  -4   1  12      521.32      550.40      8.85 o 
  -3   1  12        3.66        0.68      0.79 o 
  -2   1  12       93.91       86.82      2.62 o 
  -1   1  12       21.90       21.75      1.40 o 
   0   1  12      623.65      590.33      9.25 o 
   1   1  12       16.41       17.62      1.19 o 
   2   1  12       94.37       93.79      2.59 o 
   3   1  12      219.47      204.52      3.51 o 
   4   1  12       17.34       15.44      1.30 o 
   5   1  12      305.92      320.20      5.36 o 
   6   1  12        0.03       -0.40      0.85 o 
   7   1  12       20.90       22.24      1.55 o 
   8   1  12       85.33       87.32      2.78 o 
   9   1  12        0.58        0.54      1.08 o 
  10   1  12       61.06       63.02      3.18 o 
  11   1  12       18.36       19.22      2.35 o 
  12   1  12        4.57        1.97      1.82 o 
 -16   2  12        2.62        1.76      2.66 o 
 -15   2  12       17.69       23.85      3.81 o 
 -14   2  12       38.52       37.80      4.03 o 
 -13   2  12        5.27        1.76      1.99 o 
 -12   2  12       80.55       84.45      5.18 o 
 -11   2  12        1.02       -0.62      1.35 o 
 -10   2  12       88.54       87.70      5.98 o 
  -9   2  12       36.91       34.60      2.48 o 
  -8   2  12        4.43        4.51      1.38 o 
  -7   2  12       54.82       57.12      3.10 o 
  -6   2  12       61.98       60.51      6.55 o 
  -5   2  12        0.92       -0.72      1.11 o 
  -4   2  12      575.11      604.10     11.19 o 
  -3   2  12      115.17      109.28      6.45 o 
  -2   2  12      222.37      214.99      5.25 o 
  -1   2  12        0.56        0.32      0.87 o 
   0   2  12       73.21       69.01      5.58 o 
   1   2  12       31.81       28.86      1.65 o 
   2   2  12        2.47        1.20      0.80 o 
   3   2  12        0.88       -1.32      1.21 o 
   4   2  12      386.91      371.35      7.98 o 
   5   2  12      118.27      114.57      2.77 o 
   6   2  12       50.14       48.62      2.18 o 
   7   2  12        1.79        0.32      0.98 o 
   8   2  12       66.35       62.83      2.43 o 
   9   2  12        0.83        1.52      1.06 o 
  10   2  12       13.34       11.47      1.48 o 
  11   2  12        7.90        5.85      1.71 o 
 -13   3  12       27.75       23.65      3.64 o 
 -12   3  12       17.80       12.26      4.60 o 
 -11   3  12       16.85       17.74      3.07 o 
 -10   3  12       86.73       83.90      4.99 o 
  -9   3  12        5.41        6.23      2.29 o 
  -8   3  12      111.54      120.02     10.68 o 
  -7   3  12       64.14       68.46      4.46 o 
  -6   3  12        8.30        8.82      3.20 o 
  -5   3  12       17.97       19.02      1.75 o 
  -4   3  12       42.52       39.97      2.10 o 
  -3   3  12       11.18       10.13      1.19 o 
  -2   3  12       26.59       24.45      1.42 o 
  -1   3  12       12.07       10.90      1.66 o 
   0   3  12      121.49      112.43      3.59 o 
   1   3  12        0.00       -1.53      1.05 o 
   2   3  12       78.89       71.70      3.56 o 
   3   3  12       58.00       52.21      3.09 o 
   4   3  12        0.20       -0.74      0.99 o 
   5   3  12        5.70        5.27      1.09 o 
   6   3  12       91.37       85.11      3.04 o 
   7   3  12       38.29       35.25      2.47 o 
   8   3  12       50.40       43.50      2.66 o 
  -8   4  12        2.81        3.45      2.06 o 
  -7   4  12        1.15       -0.29      1.50 o 
  -6   4  12        1.03       -0.21      1.27 o 
  -5   4  12        1.45        2.17      2.21 o 
  -4   4  12       23.32       23.57      2.96 o 
  -3   4  12       38.12       31.57      5.59 o 
  -2   4  12        4.72        2.40      3.20 o 
  -1   4  12       23.25       20.78      5.19 o 
   0   4  12        0.30        6.39      3.60 o 
   1   4  12        0.59       -0.40      3.20 o 
   2   4  12        3.72        0.80      3.20 o 
   3   4  12       12.00        7.59      4.40 o 
 -17   0  13        3.00        2.02      2.60 o 
 -15   0  13       89.82       77.02      5.35 o 
 -13   0  13      205.04      213.05      7.85 o 
 -11   0  13      335.16      305.94     14.98 o 
  -9   0  13      170.04      173.26     12.39 o 
  -7   0  13      467.97      441.43     13.98 o 
  -5   0  13      403.09      398.99     10.12 o 
  -3   0  13      125.88      107.90      4.32 o 
  -1   0  13      466.41      471.33     11.26 o 
   1   0  13      169.75      142.25      4.20 o 
   3   0  13      664.21      663.93     15.60 o 
   5   0  13       96.41      101.85      3.45 o 
   7   0  13      155.85      168.05      6.62 o 
   9   0  13        2.05       -0.40      4.20 o 
  11   0  13      138.46      182.90      7.96 o 
 -17   1  13      127.52      119.15      4.91 o 
 -16   1  13       26.74       17.50      2.43 o 
 -15   1  13       28.13       36.44      2.88 o 
 -14   1  13       18.87       21.35      2.26 o 
 -13   1  13       54.37       52.42      3.05 o 
 -12   1  13        0.83        2.38      1.38 o 
 -11   1  13        2.90        3.67      1.26 o 
 -10   1  13        9.55        8.51      1.56 o 
  -9   1  13       57.93       50.88      2.50 o 
  -8   1  13      738.72      745.31     11.86 o 
  -7   1  13       62.11       60.21      2.70 o 
  -6   1  13       56.60       55.05      2.79 o 
  -5   1  13      117.07      113.98      3.38 o 
  -4   1  13       50.62       53.79      2.30 o 
  -3   1  13        0.14        0.65      0.73 o 
  -2   1  13        0.11        0.82      0.74 o 
  -1   1  13      258.33      257.85      5.17 o 
   0   1  13       50.66       50.77      3.29 o 
   1   1  13      916.16      894.31     15.32 o 
   2   1  13      155.71      156.26      3.11 o 
   3   1  13      486.39      471.13      6.71 o 
   4   1  13      108.97      106.83      3.22 o 
   5   1  13       37.33       36.30      2.20 o 
   6   1  13        0.48        1.59      0.93 o 
   7   1  13       16.57       16.72      1.56 o 
   8   1  13        3.68        4.83      1.29 o 
   9   1  13        6.49        5.02      1.34 o 
  10   1  13        0.93       -0.33      1.38 o 
  11   1  13      110.77      123.26      5.09 o 
 -15   2  13        1.10       -1.75      2.06 o 
 -14   2  13        0.35        1.77      3.00 o 
 -13   2  13       81.12       68.65      4.99 o 
 -12   2  13        0.98        0.58      1.50 o 
 -11   2  13       97.95      106.75      4.40 o 
 -10   2  13        4.54        5.77      1.62 o 
  -9   2  13       23.91       26.80      2.38 o 
  -8   2  13       27.61       27.17      2.38 o 
  -7   2  13        0.00       -0.51      1.05 o 
  -6   2  13      615.73      636.67     12.14 o 
  -5   2  13      403.18      406.62      9.39 o 
  -4   2  13       18.09       19.50      2.15 o 
  -3   2  13       64.19       63.42      2.89 o 
  -2   2  13       14.66       14.26      1.56 o 
  -1   2  13      299.61      302.60     10.30 o 
   0   2  13       16.71       17.29      2.33 o 
   1   2  13       96.03       86.47      2.87 o 
   2   2  13       93.12       87.34      2.87 o 
   3   2  13       98.91      106.67      3.24 o 
   4   2  13        0.14       -1.30      1.11 o 
   5   2  13       38.55       37.00      3.01 o 
   6   2  13       98.05       97.50      2.72 o 
   7   2  13       30.33       31.11      1.77 o 
   8   2  13        0.01       -0.97      0.99 o 
   9   2  13        3.13        1.59      1.17 o 
  10   2  13        7.55        4.94      1.46 o 
 -13   3  13        0.09        3.75      3.80 o 
 -12   3  13        6.13        6.44      2.59 o 
 -11   3  13        4.00        2.54      2.29 o 
 -10   3  13       23.83       29.10      5.79 o 
  -9   3  13       17.04       14.18      2.59 o 
  -8   3  13       24.52       17.31      2.66 o 
  -7   3  13       67.69       75.65      4.29 o 
  -6   3  13        0.01        0.26      1.00 o 
  -5   3  13       30.21       29.21      1.95 o 
  -4   3  13        4.05        2.16      1.07 o 
  -3   3  13        0.11        0.82      1.22 o 
  -2   3  13        9.76       12.09      1.36 o 
  -1   3  13      109.23      105.81      4.08 o 
   0   3  13        3.30        2.68      1.14 o 
   1   3  13        3.83        5.04      1.56 o 
   2   3  13        0.22       -0.71      1.39 o 
   3   3  13       37.84       42.06      3.09 o 
   4   3  13        0.02       -1.11      1.06 o 
   5   3  13        6.62        4.92      1.19 o 
   6   3  13        7.77        7.81      1.82 o 
   7   3  13        4.01        2.40      1.52 o 
  -7   4  13        1.57        0.57      1.53 o 
  -6   4  13        0.32        0.51      1.27 o 
  -5   4  13       38.17       38.54      4.99 o 
  -4   4  13        6.06        2.00      3.60 o 
  -3   4  13       24.62       40.36      6.39 o 
  -2   4  13        6.25        7.99      4.00 o 
  -1   4  13       11.92       20.38      5.19 o 
   0   4  13        1.72       -1.60      3.20 o 
   1   4  13        1.54        2.00      3.60 o 
 -16   0  14        0.17        0.10      2.06 o 
 -14   0  14       29.31       31.91      3.74 o 
 -12   0  14       24.64       31.37      3.46 o 
 -10   0  14     1487.84     1391.11     28.65 o 
  -8   0  14     3112.29     3128.02     59.54 o 
  -6   0  14       73.69       62.01      3.74 o 
  -4   0  14      142.25      140.52      6.99 o 
  -2   0  14      322.04      319.50      8.70 o 
   0   0  14      332.47      316.16      7.04 o 
   2   0  14      134.22      136.11      3.86 o 
   4   0  14       10.11       13.57      1.96 o 
   6   0  14      290.26      301.10     14.98 o 
   8   0  14       43.23       40.83      3.74 o 
  10   0  14       14.87       14.44      3.25 o 
 -16   1  14        0.05       -2.15      1.59 o 
 -15   1  14        2.56       -0.34      1.53 o 
 -14   1  14       55.25       54.90      3.22 o 
 -13   1  14        0.83        1.20      1.36 o 
 -12   1  14      125.23      132.21      4.46 o 
 -11   1  14        0.99        0.72      1.27 o 
 -10   1  14      106.90      110.44      4.04 o 
  -9   1  14      156.58      158.60      6.00 o 
  -8   1  14       31.55       26.27      2.00 o 
  -7   1  14      103.61      100.49      3.44 o 
  -6   1  14      227.95      229.24      5.24 o 
  -5   1  14       83.58       81.44      2.93 o 
  -4   1  14      209.01      188.84      4.49 o 
  -3   1  14        0.25        0.87      0.83 o 
  -2   1  14        0.38        0.89      0.89 o 
  -1   1  14       93.47       81.45      3.21 o 
   0   1  14       20.90       22.59      2.22 o 
   1   1  14      118.18      123.12      3.97 o 
   2   1  14     1529.70     1540.46     16.38 o 
   3   1  14      530.38      527.34      7.45 o 
   4   1  14        9.85       10.13      1.23 o 
   5   1  14        9.31        8.02      1.20 o 
   6   1  14       69.08       68.63      2.69 o 
   7   1  14        2.10        0.94      1.14 o 
   8   1  14       52.51       52.81      2.55 o 
   9   1  14        6.73        5.42      1.84 o 
  10   1  14       41.91       37.15      3.11 o 
  11   1  14       18.98       32.44      4.16 o 
 -15   2  14        1.04        0.75      2.36 o 
 -14   2  14        6.41       10.88      3.20 o 
 -13   2  14       14.62       16.16      6.19 o 
 -12   2  14      105.57      113.35      7.85 o 
 -11   2  14       10.14       10.54      2.04 o 
 -10   2  14      137.88      140.96      5.06 o 
  -9   2  14       55.57       55.01      3.16 o 
  -8   2  14       87.07       84.96      8.32 o 
  -7   2  14       28.80       28.38      3.39 o 
  -6   2  14       15.39       18.39      2.01 o 
  -5   2  14       31.77       33.97      2.41 o 
  -4   2  14        9.43        9.97      2.07 o 
  -3   2  14       42.13       47.00      2.62 o 
  -2   2  14      367.22      350.31      7.72 o 
  -1   2  14        6.05        1.76      1.85 o 
   0   2  14      113.17      115.26      4.01 o 
   1   2  14      221.15      215.74      4.20 o 
   2   2  14       38.04       37.23      2.79 o 
   3   2  14       57.48       54.95      2.14 o 
   4   2  14       18.04       18.36      1.45 o 
   5   2  14       24.80       24.24      1.63 o 
   6   2  14       96.17      103.94      3.18 o 
   7   2  14       13.66       10.56      1.55 o 
   8   2  14       62.35       60.49      2.65 o 
   9   2  14        7.25        6.25      1.43 o 
 -12   3  14       27.36       35.65      4.99 o 
 -11   3  14        0.02       -1.03      3.60 o 
 -10   3  14        0.01       -1.34      2.60 o 
  -9   3  14       37.63       43.11      3.92 o 
  -8   3  14       43.86       40.97      3.69 o 
  -7   3  14        0.11       -1.86      1.63 o 
  -6   3  14      294.21      323.63      9.38 o 
  -5   3  14      109.22      112.68      4.78 o 
  -4   3  14       29.47       27.33      2.50 o 
  -3   3  14       10.72       12.92      1.28 o 
  -2   3  14        1.07        1.18      0.86 o 
  -1   3  14        0.20        0.48      0.85 o 
   0   3  14        2.25        3.23      2.08 o 
   1   3  14       24.84       17.80      2.17 o 
   2   3  14       75.97       65.47      3.64 o 
   3   3  14       51.55       47.73      3.32 o 
   4   3  14       68.78       65.76      4.96 o 
   5   3  14       11.68       10.37      1.70 o 
   6   3  14       18.04       14.42      1.95 o 
  -4   4  14       15.46       11.19      4.79 o 
  -3   4  14        3.57        3.60      4.00 o 
  -2   4  14       22.29       35.56      6.39 o 
 -15   0  15       37.33       39.12      4.13 o 
 -13   0  15        0.60        3.01      2.29 o 
 -11   0  15       27.52       25.95      3.17 o 
  -9   0  15       41.18       36.83      3.46 o 
  -7   0  15       37.12       34.73      3.17 o 
  -5   0  15       10.75        7.91      1.82 o 
  -3   0  15      445.70      452.03     11.38 o 
  -1   0  15      995.83      961.12     45.15 o 
   1   0  15        0.23        0.14      1.11 o 
   3   0  15        7.98        6.57      1.41 o 
   5   0  15       31.99       31.38      3.17 o 
   7   0  15       13.30       16.28      2.88 o 
   9   0  15      294.56      378.46     34.76 o 
 -16   1  15        8.88        9.97      2.52 o 
 -15   1  15       96.21       92.04      8.26 o 
 -14   1  15        6.54        7.19      2.04 o 
 -13   1  15      135.27      131.89      4.63 o 
 -12   1  15        1.70        3.29      1.64 o 
 -11   1  15      108.61      107.32      4.04 o 
 -10   1  15      218.58      218.81      5.62 o 
  -9   1  15       29.50       31.45      3.06 o 
  -8   1  15      263.64      264.64      6.09 o 
  -7   1  15      330.25      347.38      7.03 o 
  -6   1  15       13.21       13.78      1.73 o 
  -5   1  15       80.36       75.47      5.26 o 
  -4   1  15       18.34       19.11      1.86 o 
  -3   1  15      276.96      285.98      6.72 o 
  -2   1  15       17.75       19.82      1.86 o 
  -1   1  15      263.49      222.12      5.73 o 
   0   1  15        0.05       -0.44      0.89 o 
   1   1  15      112.38      103.95      3.23 o 
   2   1  15       53.70       59.24      2.25 o 
   3   1  15        0.37        1.24      0.79 o 
   4   1  15        9.70        9.98      1.26 o 
   5   1  15       83.09       88.96      3.00 o 
   6   1  15        5.63        5.41      1.31 o 
   7   1  15        1.68        1.63      1.23 o 
   8   1  15        7.75        5.96      1.77 o 
   9   1  15       43.83       54.03      3.45 o 
  10   1  15       24.29       28.13      2.93 o 
 -14   2  15        0.96       -0.80      2.06 o 
 -13   2  15        2.36        4.79      2.59 o 
 -12   2  15       21.19       25.81      2.68 o 
 -11   2  15        4.70        2.75      1.58 o 
 -10   2  15       54.19       61.76      4.50 o 
  -9   2  15      145.37      152.40      5.29 o 
  -8   2  15       50.36       42.23      3.83 o 
  -7   2  15       25.03       24.01      2.36 o 
  -6   2  15       37.80       35.52      2.55 o 
  -5   2  15        2.90        3.03      1.29 o 
  -4   2  15        2.90        5.96      1.38 o 
  -3   2  15      119.19      123.21      7.00 o 
  -2   2  15       18.65       19.88      3.74 o 
  -1   2  15      142.81      160.66      6.11 o 
   0   2  15       22.69       26.29      2.28 o 
   1   2  15      323.69      369.88      6.18 o 
   2   2  15        5.55        2.44      1.85 o 
   3   2  15       94.09       93.83      3.09 o 
   4   2  15        9.15        6.88      1.33 o 
   5   2  15       46.29       48.76      2.36 o 
   6   2  15        0.21       -1.05      0.94 o 
   7   2  15        6.02        4.37      1.76 o 
   8   2  15        0.76       -0.04      1.25 o 
 -11   3  15        2.96        4.23      2.29 o 
 -10   3  15        0.51       -0.53      1.79 o 
  -9   3  15        0.45        1.40      2.06 o 
  -8   3  15       39.95       38.40      4.40 o 
  -7   3  15       68.11       79.79      8.79 o 
  -6   3  15        9.02        7.33      3.80 o 
  -5   3  15       50.92       50.07      3.49 o 
  -4   3  15       13.36       15.30      3.00 o 
  -3   3  15       64.27       70.80      4.20 o 
  -2   3  15        0.77        0.69      1.03 o 
  -1   3  15        5.72        4.39      1.06 o 
   0   3  15       57.69       57.18      2.93 o 
   1   3  15      179.01      174.14      5.84 o 
   2   3  15        0.02       -1.71      1.67 o 
   3   3  15       17.08       16.68      1.83 o 
   4   3  15       21.90       19.19      1.91 o 
   5   3  15       27.77       27.91      2.25 o 
 -16   0  16       33.58       33.10      6.79 o 
 -14   0  16       21.41       26.13      4.40 o 
 -12   0  16        0.95        4.07      2.21 o 
 -10   0  16      282.71      271.40      9.19 o 
  -8   0  16      167.84      160.55      6.53 o 
  -6   0  16      242.84      237.43      9.79 o 
  -4   0  16        0.27        0.48      1.40 o 
  -2   0  16       16.17       20.49      2.50 o 
   0   0  16      629.07      610.57     14.50 o 
   2   0  16        1.56        0.80      1.13 o 
   4   0  16       48.74       52.72      3.84 o 
   6   0  16      186.16      194.75      7.67 o 
   8   0  16       11.77        4.95      2.66 o 
 -15   1  16        3.20        4.60      2.01 o 
 -14   1  16       22.54       19.21      2.65 o 
 -13   1  16        0.90        4.51      1.80 o 
 -12   1  16      328.52      320.83      8.47 o 
 -11   1  16      129.08      123.38      5.01 o 
 -10   1  16      475.20      482.46     10.66 o 
  -9   1  16      208.89      208.67      6.27 o 
  -8   1  16        6.21        8.25      1.68 o 
  -7   1  16       18.88       19.24      2.10 o 
  -6   1  16       38.31       39.59      2.74 o 
  -5   1  16       19.08       17.45      2.42 o 
  -4   1  16      316.26      318.49      7.58 o 
  -3   1  16       53.37       43.89      2.65 o 
  -2   1  16      204.08      200.81      5.66 o 
  -1   1  16        6.12        1.13      1.05 o 
   0   1  16        1.22        2.50      1.14 o 
   1   1  16       93.01       93.76      3.72 o 
   2   1  16       15.00       14.85      1.19 o 
   3   1  16        0.10        0.31      0.86 o 
   4   1  16      352.69      370.07      6.76 o 
   5   1  16       17.70       17.07      1.70 o 
   6   1  16       59.11       62.59      2.73 o 
   7   1  16        2.70        1.25      1.87 o 
   8   1  16       12.75       15.51      3.28 o 
   9   1  16       18.41       27.16      4.71 o 
 -14   2  16       46.71       42.76      4.58 o 
 -13   2  16       13.72       16.98      4.40 o 
 -12   2  16       27.64       26.55      2.87 o 
 -11   2  16      116.62      115.91      4.90 o 
 -10   2  16       68.27       79.12      7.59 o 
  -9   2  16       10.55        9.17      2.08 o 
  -8   2  16      161.49      165.96      5.46 o 
  -7   2  16      109.70      107.79      4.36 o 
  -6   2  16       46.87       40.21      2.80 o 
  -5   2  16        8.19        3.99      1.45 o 
  -4   2  16       13.94       12.21      2.02 o 
  -3   2  16       18.69       20.99      2.07 o 
  -2   2  16       28.89       32.61      2.48 o 
  -1   2  16      333.79      318.39      7.55 o 
   0   2  16      413.05      404.52      8.90 o 
   1   2  16      359.87      346.21      7.09 o 
   2   2  16       48.85       50.18      2.25 o 
   3   2  16       23.66       23.23      1.75 o 
   4   2  16       13.68       15.35      1.68 o 
   5   2  16        3.34        0.68      1.12 o 
   6   2  16       35.64       39.68      2.29 o 
   7   2  16        0.13       -0.61      1.28 o 
 -10   3  16       26.21       31.69      3.69 o 
  -9   3  16       25.44       26.22      5.79 o 
  -8   3  16        7.07        4.28      2.10 o 
  -7   3  16       38.38       38.42      3.80 o 
  -6   3  16        7.75       10.18      2.14 o 
  -5   3  16       12.52       15.03      2.50 o 
  -4   3  16      113.70      116.99      7.19 o 
  -3   3  16        9.82       12.42      2.40 o 
  -2   3  16       52.10       54.58      6.93 o 
  -1   3  16        9.44       12.07      1.22 o 
   0   3  16        9.28        8.51      1.84 o 
   1   3  16       20.31       24.99      2.65 o 
   2   3  16        1.51       -2.26      1.51 o 
   3   3  16        6.22        3.72      2.13 o 
   4   3  16       46.13       48.42      2.67 o 
 -15   0  17      100.09      112.10      7.39 o 
 -13   0  17       50.64       49.55      4.50 o 
 -11   0  17      109.29      106.59      5.95 o 
  -9   0  17      464.76      468.84     12.91 o 
  -7   0  17       48.76       47.84      3.74 o 
  -5   0  17      265.50      282.39      8.82 o 
  -3   0  17      425.36      385.85     12.19 o 
  -1   0  17        0.31       -0.08      1.33 o 
   1   0  17      154.43      164.22      8.39 o 
   3   0  17       57.61       56.85      6.99 o 
   5   0  17       11.65       13.52      2.88 o 
   7   0  17        9.27       10.53      2.72 o 
 -15   1  17        3.95        5.59      2.10 o 
 -14   1  17        5.66        4.81      2.01 o 
 -13   1  17       44.67       43.59      3.47 o 
 -12   1  17       23.15       23.75      2.76 o 
 -11   1  17        0.07        1.72      1.66 o 
 -10   1  17       98.39      104.70      6.60 o 
  -9   1  17       19.80       23.00      2.48 o 
  -8   1  17        0.84       -0.40      1.16 o 
  -7   1  17        2.51        1.95      1.33 o 
  -6   1  17        5.52        6.06      1.50 o 
  -5   1  17      281.46      283.99      8.30 o 
  -4   1  17        2.50        0.68      1.23 o 
  -3   1  17      220.41      244.53      8.01 o 
  -2   1  17        7.13        5.47      1.45 o 
  -1   1  17        0.54        2.00      1.29 o 
   0   1  17       43.25       40.89      2.25 o 
   1   1  17        6.01        4.71      1.22 o 
   2   1  17        6.43        5.59      1.12 o 
   3   1  17       89.03       95.00      3.42 o 
   4   1  17        6.90        6.87      1.44 o 
   5   1  17       11.63       10.84      1.90 o 
   6   1  17        2.84        0.93      1.62 o 
   7   1  17      137.78      166.97      5.89 o 
   8   1  17       40.30       48.82      3.49 o 
 -13   2  17        9.43       10.99      3.08 o 
 -12   2  17       35.24       38.15      3.72 o 
 -11   2  17       21.53       22.49      3.55 o 
 -10   2  17        7.57        6.86      2.84 o 
  -9   2  17       47.96       51.51      5.83 o 
  -8   2  17        6.27        8.07      2.28 o 
  -7   2  17      102.84      108.33      4.52 o 
  -6   2  17       13.92       15.88      2.25 o 
  -5   2  17       48.29       45.07      2.82 o 
  -4   2  17       11.74        9.35      1.70 o 
  -3   2  17        3.15        2.63      2.77 o 
  -2   2  17       39.44       43.03      2.77 o 
  -1   2  17        1.60        2.97      1.43 o 
   0   2  17        4.30        5.49      1.52 o 
   1   2  17        0.69       -0.19      0.98 o 
   2   2  17        0.39       -0.15      0.93 o 
   3   2  17       88.68       97.22      3.42 o 
   4   2  17       25.90       24.23      2.32 o 
   5   2  17        0.66        1.39      1.15 o 
   6   2  17       23.42       28.33      2.30 o 
  -9   3  17        5.67        6.79      3.00 o 
  -8   3  17       31.55       28.64      3.39 o 
  -7   3  17        0.00       -1.20      1.79 o 
  -6   3  17        7.63       10.23      2.46 o 
  -5   3  17       79.71       90.31      4.79 o 
  -4   3  17        0.67        1.60      1.79 o 
  -3   3  17      126.50      132.01      5.24 o 
  -2   3  17        2.67        0.33      1.52 o 
  -1   3  17      274.52      288.79      5.27 o 
   0   3  17       22.87       26.84      2.46 o 
   1   3  17       53.25       47.69      3.49 o 
   2   3  17        6.18        4.66      2.01 o 
 -14   0  18      103.21      100.85      6.33 o 
 -12   0  18       46.06       48.85      4.42 o 
 -10   0  18       34.23       43.25      3.92 o 
  -8   0  18       19.24       18.93      2.88 o 
  -6   0  18      343.51      365.08     15.18 o 
  -4   0  18       83.51       95.23      6.19 o 
  -2   0  18       50.47       49.15      4.40 o 
   0   0  18       71.76       70.72      5.59 o 
   2   0  18      504.97      511.90     12.71 o 
   4   0  18       89.60       91.62      6.19 o 
   6   0  18        2.64       -2.40      2.14 o 
 -14   1  18        2.15        2.44      1.80 o 
 -13   1  18        0.04        2.13      1.70 o 
 -12   1  18        0.46       -0.43      1.56 o 
 -11   1  18       51.60       44.74      3.39 o 
 -10   1  18      157.79      156.10      5.61 o 
  -9   1  18       21.78       17.75      2.69 o 
  -8   1  18      127.20      128.32      4.82 o 
  -7   1  18        7.25        9.25      1.80 o 
  -6   1  18        6.83        5.78      1.56 o 
  -5   1  18        3.47        6.16      1.64 o 
  -4   1  18       41.28       39.62      3.31 o 
  -3   1  18      141.83      130.66      4.71 o 
  -2   1  18      319.11      314.22      7.66 o 
  -1   1  18        1.13       -0.38      1.05 o 
   0   1  18       67.70       63.89      2.82 o 
   1   1  18        2.49        2.19      1.15 o 
   2   1  18       10.30       10.72      1.27 o 
   3   1  18       10.22        6.04      1.73 o 
   4   1  18      143.49      149.72      6.03 o 
   5   1  18        5.57        7.15      1.90 o 
   6   1  18       55.49       50.28      3.36 o 
 -12   2  18      146.95      143.53      8.08 o 
 -11   2  18      158.02      157.33      5.98 o 
 -10   2  18        0.77        0.51      1.66 o 
  -9   2  18       32.28       30.15      2.92 o 
  -8   2  18       31.74       33.59      4.62 o 
  -7   2  18        6.48        9.23      2.18 o 
  -6   2  18      157.15      165.90      5.63 o 
  -5   2  18        0.01       -0.03      1.43 o 
  -4   2  18      123.66      129.28      4.77 o 
  -3   2  18       39.94       36.14      2.62 o 
  -2   2  18        0.15       -0.23      1.31 o 
  -1   2  18       89.63       80.45      3.80 o 
   0   2  18       14.01       14.85      2.10 o 
   1   2  18        2.90        3.58      1.04 o 
   2   2  18      174.16      181.83      4.33 o 
   3   2  18        5.04        4.03      1.56 o 
   4   2  18       72.05       79.87      3.37 o 
  -7   3  18       11.25       12.17      2.50 o 
  -6   3  18       20.16       25.37      3.13 o 
  -5   3  18       66.67       85.58      4.83 o 
  -4   3  18        0.19        0.27      1.82 o 
  -3   3  18       58.55       54.26      8.19 o 
  -2   3  18       39.15       40.85      5.30 o 
  -1   3  18      123.00      129.12      6.51 o 
 -13   0  19       35.78       37.32      6.19 o 
 -11   0  19        0.03        0.08      1.99 o 
  -9   0  19        0.52        2.64      1.99 o 
  -7   0  19      220.75      236.30      8.53 o 
  -5   0  19       22.68       33.56      4.40 o 
  -3   0  19        1.18        4.79      2.40 o 
  -1   0  19       62.64       55.54      5.19 o 
   1   0  19      155.74      166.62      9.19 o 
   3   0  19       13.99       18.78      3.60 o 
   5   0  19      130.66      135.85      8.39 o 
 -13   1  19       62.01       61.60      6.11 o 
 -12   1  19       16.17       17.77      2.65 o 
 -11   1  19      138.61      136.49      5.50 o 
 -10   1  19        0.24        0.25      1.82 o 
  -9   1  19       82.26       85.62      7.98 o 
  -8   1  19        1.33        1.03      1.62 o 
  -7   1  19       66.66       57.83      3.40 o 
  -6   1  19       12.17       11.71      2.01 o 
  -5   1  19       62.29       64.26      3.52 o 
  -4   1  19       69.32       65.34      3.49 o 
  -3   1  19       30.74       26.91      2.45 o 
  -2   1  19        3.08        1.75      1.29 o 
  -1   1  19      127.74      134.52      6.37 o 
   0   1  19        6.25        8.86      1.70 o 
   1   1  19       90.56      106.20      3.34 o 
   2   1  19        9.29        9.74      1.60 o 
   3   1  19       24.49       26.70      2.96 o 
   4   1  19       20.60       29.69      4.99 o 
   5   1  19       14.38       14.44      2.67 o 
 -11   2  19       10.19        7.23      3.57 o 
 -10   2  19        2.54        2.77      1.70 o 
  -9   2  19        6.62        8.22      2.22 o 
  -8   2  19       20.94       20.82      2.65 o 
  -7   2  19      175.40      197.08      6.42 o 
  -6   2  19        1.95        8.12      1.97 o 
  -5   2  19      189.06      198.28      6.29 o 
  -4   2  19        0.32       -1.07      1.45 o 
  -3   2  19       36.43       39.32      3.45 o 
  -2   2  19       29.60       34.06      2.68 o 
  -1   2  19        1.46        0.97      1.43 o 
   0   2  19        2.50        1.91      1.10 o 
   1   2  19       24.55       21.14      1.81 o 
   2   2  19       17.82       15.91      2.02 o 
   3   2  19        7.63       11.15      1.79 o 
 -12   0  20      152.57      145.84      9.59 o 
 -10   0  20      108.37      105.89      7.59 o 
  -8   0  20        7.32        6.79      2.80 o 
  -6   0  20      115.42      109.08      7.59 o 
  -4   0  20      361.56      308.47     13.19 o 
  -2   0  20      167.65      155.83      8.79 o 
   0   0  20        6.69        5.99      2.80 o 
   2   0  20      153.02      175.86      6.78 o 
   4   0  20      181.42      213.77     10.79 o 
 -12   1  20        2.90        3.64      1.93 o 
 -11   1  20        5.07        5.14      1.93 o 
 -10   1  20       29.24       30.04      3.01 o 
  -9   1  20        0.29       -0.40      1.79 o 
  -8   1  20      220.71      233.34      7.02 o 
  -7   1  20       17.13       15.11      2.28 o 
  -6   1  20       86.08      102.46      4.52 o 
  -5   1  20       55.02       56.19      3.54 o 
  -4   1  20        6.85        9.25      1.93 o 
  -3   1  20        5.81        3.16      1.66 o 
  -2   1  20       50.35       49.72      3.54 o 
  -1   1  20        0.40       -0.23      1.31 o 
   0   1  20      277.92      292.44      9.03 o 
   1   1  20        0.60       -0.30      1.20 o 
   2   1  20      128.56      143.95      5.04 o 
   3   1  20        0.08       -0.69      1.53 o 
  -9   2  20        8.92       10.90      2.34 o 
  -8   2  20       28.91       34.50      3.61 o 
  -7   2  20       14.96       22.20      2.68 o 
  -6   2  20        3.23        4.84      1.87 o 
  -5   2  20       36.19       34.43      2.95 o 
  -4   2  20       45.33       49.42      3.31 o 
  -3   2  20        0.46        0.46      1.77 o 
  -2   2  20       63.00       58.61      4.59 o 
  -1   2  20        3.48        3.44      1.64 o 
   0   2  20        3.52        5.87      1.29 o 
   1   2  20        1.02       -0.89      1.17 o 
 -11   0  21       99.72       97.10      7.59 o 
  -9   0  21       18.92       16.38      4.00 o 
  -7   0  21        6.01        6.39      2.80 o 
  -5   0  21       76.01       79.11      6.39 o 
  -3   0  21      125.60      132.66      8.39 o 
  -1   0  21      127.34      133.46      8.39 o 
   1   0  21       87.93       89.50      5.09 o 
 -10   1  21       14.15       15.03      2.61 o 
  -9   1  21      133.64      134.03      5.61 o 
  -8   1  21       17.02       22.45      2.71 o 
  -7   1  21       41.78       42.32      4.14 o 
  -6   1  21       32.38       26.57      2.80 o 
  -5   1  21       35.01       40.40      3.31 o 
  -4   1  21        0.91        0.87      1.66 o 
  -3   1  21       35.31       32.42      2.89 o 
  -2   1  21        0.24       -1.87      1.25 o 
  -1   1  21       54.21       48.99      3.64 o 
   0   1  21        2.91        0.60      1.70 o 
   1   1  21        9.97        9.83      1.58 o 
  -5   2  21       10.62       12.10      2.20 o 
  -4   2  21        6.09        9.22      2.01 o 
  -8   0  22      182.74      199.78     10.79 o 
  -6   0  22        7.39        3.20      2.80 o 
  -4   0  22       35.47       33.56      4.79 o 
  -2   0  22      151.52      141.05      8.79 o 
   0   0  22      189.01      189.40     10.39 o 
  -8   1  22        5.22        5.47      3.08 o 
  -7   1  22        0.35       -2.08      1.51 o 
  -6   1  22      117.36      103.92      5.17 o 
  -5   1  22        0.88        1.69      1.82 o 
  -4   1  22      131.71      129.29      5.91 o 
  -3   1  22        3.28        1.57      1.82 o 
  -2   1  22        1.54        5.46      2.10 o 
                                                 
